# Supplementary material for: Aging and urban innovation: a human capital perspective
Source: Front Public Health. 2025 Jan 21;12:1520834. doi: 10.3389/fpubh.2024.1520834 (PMC11792547; doi:10.3389/fpubh.2024.1520834)
Supplement: Supplementary file 1 [file Table_1.xlsx]

## Sheet: Sheet1
年份	id	地区名称	age60	age65	年份	id	地区名称	age60	age65	年份	id	地区名称	age60	age65	年份	id	地区名称	age60	age65	年份	id	地区名称	age60	age65	年份	id	city	age60	age65	年份	id	city	age60	age65	年份	id	city	age60	age65	年份	id	city	age60	age65	年份	id	city	age60	age65
2005	1	阿勒泰地区	7.73157	4.55462	2006	1	阿勒泰地区	7.95854	4.9735	2007	1	阿勒泰地区	8.08057	5.17587	2008	1	阿勒泰地区	8.19613	5.42506	2009	1	阿勒泰地区	8.27101	5.58875	2010	1	阿勒泰地区	8.47727	5.80115	2011	1	阿勒泰地区	9.1869	6.5238	2012	1	阿勒泰地区	9.44546	6.72585	2013	1	阿勒泰地区	9.57548	6.92375	2014	1	阿勒泰地区	10.0366	7.21111
2005	2	安康市	11.763	7.8499	2006	2	安康市	11.8801	7.95941	2007	2	安康市	12.0985	8.17107	2008	2	安康市	12.4106	8.31894	2009	2	安康市	12.646	8.46888	2010	2	安康市	12.9479	8.62967	2011	2	安康市	13.3326	8.96908	2012	2	安康市	13.8133	9.09845	2013	2	安康市	13.984	9.18827	2014	2	安康市	14.5977	9.61311
2005	3	安庆市	12.5304	8.38059	2006	3	安庆市	12.8144	8.61097	2007	3	安庆市	13.1235	8.95641	2008	3	安庆市	13.5409	9.13351	2009	3	安庆市	13.8918	9.2516	2010	3	安庆市	14.2632	9.40207	2011	3	安庆市	15.1968	10.3338	2012	3	安庆市	15.5908	10.37	2013	3	安庆市	15.6192	10.279	2014	3	安庆市	15.6195	10.2781
2005	4	安顺市	10.3895	6.91171	2006	4	安顺市	10.5231	7.1118	2007	4	安顺市	10.7703	7.20708	2008	4	安顺市	11.0048	7.36698	2009	4	安顺市	11.1128	7.497	2010	4	安顺市	11.344	7.61298	2011	4	安顺市	12.1592	8.6526	2012	4	安顺市	12.8467	8.75214	2013	4	安顺市	13.0605	8.8984	2014	4	安顺市	13.5061	9.1855
2005	5	安阳市	9.3288	6.58287	2006	5	安阳市	9.67758	6.68893	2007	5	安阳市	10.0365	6.72437	2008	5	安阳市	10.3651	6.75782	2009	5	安阳市	10.6654	6.75006	2010	5	安阳市	11.0433	6.703	2011	5	安阳市	11.7621	7.71404	2012	5	安阳市	12.4429	7.46385	2013	5	安阳市	12.8714	7.4022	2014	5	安阳市	13.1875	7.6198
2005	6	鞍山市	12.7709	8.91498	2006	6	鞍山市	12.9315	9.11576	2007	6	鞍山市	13.1716	9.29363	2008	6	鞍山市	13.3722	9.4618	2009	6	鞍山市	13.6509	9.59219	2010	6	鞍山市	14.0642	9.68759	2011	6	鞍山市	15.2358	10.7223	2012	6	鞍山市	15.5351	10.972	2013	6	鞍山市	16.5146	10.9636	2014	6	鞍山市	17.3131	11.4511
2005	7	巴音郭楞蒙古自治州	9.72892	5.81628	2006	7	巴音郭楞蒙古自治州	9.95326	6.25055	2007	7	巴音郭楞蒙古自治州	10.132	6.4323	2008	7	巴音郭楞蒙古自治州	10.3278	6.65627	2009	7	巴音郭楞蒙古自治州	10.4764	6.77256	2010	7	巴音郭楞蒙古自治州	10.7156	6.92216	2011	7	巴音郭楞蒙古自治州	10.0354	6.06634	2012	7	巴音郭楞蒙古自治州	9.83225	6.69497	2013	7	巴音郭楞蒙古自治州	9.98321	6.80873	2014	7	巴音郭楞蒙古自治州	10.4946	7.14956
2005	8	巴中市	11.4911	6.79982	2006	8	巴中市	11.878	7.28343	2007	8	巴中市	12.3168	7.55845	2008	8	巴中市	12.7732	7.84574	2009	8	巴中市	13.2607	8.19573	2010	8	巴中市	13.8558	8.62814	2011	8	巴中市	15.5188	10.4772	2012	8	巴中市	17.0306	10.9074	2013	8	巴中市	13.9963	9.13671	2014	8	巴中市	15.9178	10.6678
2005	9	白城市	9.57132	6.32381	2006	9	白城市	9.7652	6.56391	2007	9	白城市	10.0075	6.7566	2008	9	白城市	10.3629	6.87362	2009	9	白城市	10.7264	6.99678	2010	9	白城市	11.2551	7.18149	2011	9	白城市	11.9674	7.74748	2012	9	白城市	13.312	8.10716	2013	9	白城市	13.7436	8.19226	2014	9	白城市	14.6027	8.72533
2005	10	百色市	11.5474	7.51147	2006	10	百色市	11.7427	7.82852	2007	10	百色市	11.8819	7.95089	2008	10	百色市	12.0089	8.12513	2009	10	百色市	12.1332	8.2968	2010	10	百色市	12.3015	8.41455	2011	10	百色市	13.2073	9.37638	2012	10	百色市	13.5043	9.45587	2013	10	百色市	13.5525	9.52895	2014	10	百色市	14.0963	9.93812
2005	11	蚌埠市	11.6595	7.87723	2006	11	蚌埠市	11.7435	8.10168	2007	11	蚌埠市	11.7749	8.21533	2008	11	蚌埠市	11.7996	8.34789	2009	11	蚌埠市	12.1398	8.5739	2010	11	蚌埠市	12.1953	8.58755	2011	11	蚌埠市	14.1557	10.6179	2012	11	蚌埠市	14.8289	10.5742	2013	11	蚌埠市	14.7181	10.4605	2014	11	蚌埠市	14.7342	10.4468
2005	12	宝鸡市	10.314	6.58198	2006	12	宝鸡市	10.6442	6.86608	2007	12	宝鸡市	11.0046	7.09223	2008	12	宝鸡市	11.388	7.33846	2009	12	宝鸡市	11.7717	7.61052	2010	12	宝鸡市	11.9744	7.73362	2011	12	宝鸡市	13.0087	8.53523	2012	12	宝鸡市	13.6806	8.76554	2013	12	宝鸡市	14.0228	8.96561	2014	12	宝鸡市	14.5703	9.33797
2005	13	保定市	10.348	7.24886	2006	13	保定市	10.6016	7.28803	2007	13	保定市	10.8674	7.26524	2008	13	保定市	11.1211	7.2796	2009	13	保定市	11.431	7.28633	2010	13	保定市	11.8827	7.35209	2011	13	保定市	12.7184	8.11155	2012	13	保定市	13.4799	8.12406	2013	13	保定市	13.8788	8.11565	2014	13	保定市	14.6819	8.67011
2005	14	保山市	10.708	7.52566	2006	14	保山市	10.6938	7.54517	2007	14	保山市	10.7637	7.5862	2008	14	保山市	10.9691	7.59783	2009	14	保山市	11.0312	7.68821	2010	14	保山市	11.2556	7.73913	2011	14	保山市	12.2134	8.69876	2012	14	保山市	12.6033	8.74116	2013	14	保山市	12.6916	8.76905	2014	14	保山市	13.0812	9.0375
2005	15	北海市	10.6419	7.62116	2006	15	北海市	10.7048	7.69718	2007	15	北海市	10.7173	7.67785	2008	15	北海市	10.7507	7.69354	2009	15	北海市	10.8354	7.69368	2010	15	北海市	11.0688	7.6952	2011	15	北海市	12.3676	9.14566	2012	15	北海市	12.8427	9.09695	2013	15	北海市	12.9565	9.04178	2014	15	北海市	13.2862	9.23775
2005	16	北京市	14.2773	10.1	2006	16	北京市	14.4514	10.2774	2007	16	北京市	14.6824	10.4041	2008	16	北京市	14.9058	10.5034	2009	16	北京市	15.1092	10.5413	2010	16	北京市	15.5172	10.6247	2011	16	北京市	13.3772	7.99479	2012	16	北京市	12.8194	8.79584	2013	16	北京市	13.0738	8.86242	2014	16	北京市	13.114	8.88369
2005	17	本溪市	12.5892	8.73637	2006	17	本溪市	12.77	8.97328	2007	17	本溪市	12.9847	9.19633	2008	17	本溪市	13.1743	9.39694	2009	17	本溪市	13.4082	9.53548	2010	17	本溪市	13.876	9.66429	2011	17	本溪市	14.6521	10.3158	2012	17	本溪市	17.19	11.2522	2013	17	本溪市	15.8454	10.5365	2014	17	本溪市	16.2713	10.8059
2005	18	毕节地区	9.20214	6.21714	2006	18	毕节地区	9.2315	6.35382	2007	18	毕节地区	9.36561	6.43414	2008	18	毕节地区	9.57148	6.57289	2009	18	毕节地区	9.6688	6.65238	2010	18	毕节地区	10.0061	6.74225	2011	18	毕节地区	10.5658	7.19679	2012	18	毕节地区	12.3959	7.85006	2013	18	毕节地区	11.4263	7.35077	2014	18	毕节地区	11.7334	7.53869
2005	19	滨州市	12.2957	8.75655	2006	19	滨州市	12.5073	8.80185	2007	19	滨州市	12.8698	8.79202	2008	19	滨州市	13.2188	8.86958	2009	19	滨州市	13.4151	8.92674	2010	19	滨州市	13.9132	8.93912	2011	19	滨州市	14.8753	9.80086	2012	19	滨州市	15.5173	9.72365	2013	19	滨州市	15.6587	9.58501	2014	19	滨州市	16.4786	10.049
2005	20	亳州市	10.6444	7.38085	2006	20	亳州市	10.6808	7.59275	2007	20	亳州市	10.6998	7.54923	2008	20	亳州市	10.748	7.537	2009	20	亳州市	10.9762	7.48831	2010	20	亳州市	11.1621	7.49947	2011	20	亳州市	12.9307	9.53357	2012	20	亳州市	13.9886	9.32066	2013	20	亳州市	13.8364	9.00929	2014	20	亳州市	13.8335	9.00685
2005	21	博尔塔拉蒙古自治州	7.97131	4.59578	2006	21	博尔塔拉蒙古自治州	8.21453	5.07051	2007	21	博尔塔拉蒙古自治州	8.4087	5.32512	2008	21	博尔塔拉蒙古自治州	8.59381	5.6101	2009	21	博尔塔拉蒙古自治州	8.73931	5.76953	2010	21	博尔塔拉蒙古自治州	10.7367	7.36512	2011	21	博尔塔拉蒙古自治州	9.7125	5.98896	2012	21	博尔塔拉蒙古自治州	8.83358	6.07213	2013	21	博尔塔拉蒙古自治州	8.87715	6.13339	2014	21	博尔塔拉蒙古自治州	9.33235	6.30636
2005	22	沧州市	10.3953	7.25965	2006	22	沧州市	10.7221	7.28647	2007	22	沧州市	11.0388	7.29881	2008	22	沧州市	11.316	7.35951	2009	22	沧州市	11.604	7.4189	2010	22	沧州市	12.063	7.47286	2011	22	沧州市	12.8428	8.26643	2012	22	沧州市	13.4861	8.24656	2013	22	沧州市	13.8704	8.25846	2014	22	沧州市	14.6421	8.79151
2005	23	昌吉回族自治州	10.1539	6.18402	2006	23	昌吉回族自治州	10.381	6.57937	2007	23	昌吉回族自治州	10.5864	6.8532	2008	23	昌吉回族自治州	10.9265	7.19908	2009	23	昌吉回族自治州	11.093	7.41392	2010	23	昌吉回族自治州	11.4008	7.63633	2011	23	昌吉回族自治州	12.8125	8.94219	2012	23	昌吉回族自治州	12.9852	9.16729	2013	23	昌吉回族自治州	13.1688	9.37154	2014	23	昌吉回族自治州	13.8911	9.8361
2005	24	常德市	12.7019	8.71592	2006	24	常德市	12.8542	8.87031	2007	24	常德市	13.1297	9.03563	2008	24	常德市	13.5214	9.15668	2009	24	常德市	13.9356	9.26553	2010	24	常德市	14.4424	9.41709	2011	24	常德市	16.3865	11.3791	2012	24	常德市	17.1869	11.2534	2013	24	常德市	17.333	11.1997	2014	24	常德市	17.9146	11.7417
2005	25	常州市	13.1696	8.98541	2006	25	常州市	13.3999	9.09315	2007	25	常州市	13.7494	9.25965	2008	25	常州市	14.2107	9.27325	2009	25	常州市	14.6525	9.29693	2010	25	常州市	15.2814	9.51938	2011	25	常州市	15.9975	9.7673	2012	25	常州市	15.5011	9.8412	2013	25	常州市	15.8717	9.84618	2014	25	常州市	16.1847	10.0861
2005	26	巢湖市	12.4671	8.27384	2006	26	巢湖市	12.705	8.45301	2007	26	巢湖市	12.9864	8.75932	2008	26	巢湖市	13.4126	8.89334	2009	26	巢湖市	13.8189	9.04262	2010	26	巢湖市	14.2259	9.25844	2011	26	巢湖市	14.8926	9.49956	2012	26	巢湖市	14.4304	9.57144	2013	26	巢湖市	14.7754	9.57627	2014	26	巢湖市	15.0668	9.80961
2005	27	朝阳市	11.7476	8.01407	2006	27	朝阳市	11.9127	8.20728	2007	27	朝阳市	12.0852	8.39854	2008	27	朝阳市	12.3353	8.52467	2009	27	朝阳市	12.5558	8.65341	2010	27	朝阳市	12.8607	8.83621	2011	27	朝阳市	13.9187	9.88283	2012	27	朝阳市	14.7432	10.0288	2013	27	朝阳市	14.9526	10.1473	2014	27	朝阳市	15.7779	10.6755
2005	28	潮州市	10.5442	7.93426	2006	28	潮州市	10.5996	7.87706	2007	28	潮州市	10.6601	7.8131	2008	28	潮州市	10.756	7.71499	2009	28	潮州市	10.9369	7.57619	2010	28	潮州市	11.181	7.4915	2011	28	潮州市	12.183	8.407	2012	28	潮州市	12.5789	8.33312	2013	28	潮州市	13.0971	8.30796	2014	28	潮州市	13.091	8.2396
2005	29	郴州市	10.3472	7.42055	2006	29	郴州市	10.3263	7.52445	2007	29	郴州市	10.3313	7.55694	2008	29	郴州市	10.3714	7.55174	2009	29	郴州市	10.4652	7.50523	2010	29	郴州市	10.6981	7.47192	2011	29	郴州市	11.1935	8.16195	2012	29	郴州市	11.8085	8.01691	2013	29	郴州市	11.8479	7.85694	2014	29	郴州市	12.4482	8.17875
2005	30	成都市	13.5466	8.97141	2006	30	成都市	13.7742	9.16984	2007	30	成都市	14.0476	9.33827	2008	30	成都市	14.384	9.54651	2009	30	成都市	14.6634	9.74267	2010	30	成都市	15.0965	9.97345	2011	30	成都市	15.0886	9.53641	2012	30	成都市	14.3514	9.40667	2013	30	成都市	14.3496	9.40313	2014	30	成都市	14.7776	9.86041
2005	31	承德市	11.1596	8.20377	2006	31	承德市	11.2702	8.3173	2007	31	承德市	11.395	8.35508	2008	31	承德市	11.5483	8.28024	2009	31	承德市	11.6275	8.2028	2010	31	承德市	11.8258	8.19608	2011	31	承德市	12.2062	8.58479	2012	31	承德市	12.6798	8.54226	2013	31	承德市	12.8338	8.49628	2014	31	承德市	13.4865	8.7742
2005	32	池州市	11.95	8.38146	2006	32	池州市	12.1637	8.48628	2007	32	池州市	12.4356	8.66549	2008	32	池州市	12.7	8.65678	2009	32	池州市	13.0128	8.64714	2010	32	池州市	13.3797	8.75032	2011	32	池州市	14.6658	10.027	2012	32	池州市	15.2733	9.97888	2013	32	池州市	15.4007	9.85653	2014	32	池州市	15.4003	9.85476
2005	33	滁州市	11.7409	7.98204	2006	33	滁州市	11.8331	8.12303	2007	33	滁州市	11.9071	8.27621	2008	33	滁州市	12.0155	8.42562	2009	33	滁州市	12.2435	8.49044	2010	33	滁州市	12.4611	8.5586	2011	33	滁州市	14.585	10.7506	2012	33	滁州市	15.349	10.6589	2013	33	滁州市	15.2093	10.4578	2014	33	滁州市	15.208	10.4557
2005	34	楚雄彝族自治州	10.8712	7.39884	2006	34	楚雄彝族自治州	10.9503	7.43977	2007	34	楚雄彝族自治州	11.0112	7.56903	2008	34	楚雄彝族自治州	11.184	7.70249	2009	34	楚雄彝族自治州	11.2819	7.85111	2010	34	楚雄彝族自治州	11.4837	7.96123	2011	34	楚雄彝族自治州	12.1368	8.50524	2012	34	楚雄彝族自治州	12.3064	8.57353	2013	34	楚雄彝族自治州	12.2967	8.60406	2014	34	楚雄彝族自治州	13.139	9.09636
2005	35	达州市	12.2642	7.88416	2006	35	达州市	12.5479	8.24854	2007	35	达州市	12.9417	8.54424	2008	35	达州市	13.4069	8.75296	2009	35	达州市	13.8435	8.98881	2010	35	达州市	14.4016	9.27362	2011	35	达州市	15.7591	10.9188	2012	35	达州市	17.2782	11.0984	2013	35	达州市	17.3275	11.094	2014	35	达州市	17.9938	11.6572
2005	36	大连市	13.3052	9.33322	2006	36	大连市	13.4928	9.49685	2007	36	大连市	13.8239	9.63455	2008	36	大连市	14.0802	9.76718	2009	36	大连市	14.3302	9.9006	2010	36	大连市	14.9395	10.3499	2011	36	大连市	14.8718	10.3182	2012	36	大连市	14.8718	10.3182	2013	36	大连市	15.6409	10.5114	2014	36	大连市	16.9475	11.1706
2005	37	大庆市	9.95028	6.24581	2006	37	大庆市	10.1993	6.50401	2007	37	大庆市	10.5282	6.72479	2008	37	大庆市	10.9661	6.88497	2009	37	大庆市	11.4176	7.0592	2010	37	大庆市	12.0249	7.25616	2011	37	大庆市	12.0862	6.92331	2012	37	大庆市	12.0689	7.25154	2013	37	大庆市	13.0311	8.28261	2014	37	大庆市	13.0045	7.60792
2005	38	大同市	9.97737	6.93416	2006	38	大同市	10.117	7.11139	2007	38	大同市	10.3197	7.25199	2008	38	大同市	10.569	7.39216	2009	38	大同市	10.7733	7.42755	2010	38	大同市	11.0323	7.44923	2011	38	大同市	11.6612	8.03491	2012	38	大同市	12.1396	8.06442	2013	38	大同市	12.3727	8.07726	2014	38	大同市	12.7688	8.29763
2005	39	丹东市	12.2873	8.40611	2006	39	丹东市	12.4591	8.53564	2007	39	丹东市	12.7846	8.68792	2008	39	丹东市	13.0587	8.82863	2009	39	丹东市	13.3017	8.97204	2010	39	丹东市	13.881	9.17774	2011	39	丹东市	15.5944	10.724	2012	39	丹东市	16.3251	10.7853	2013	39	丹东市	16.9576	10.9493	2014	39	丹东市	17.8878	11.4223
2005	40	德宏傣族景颇族自治州	8.33827	5.40492	2006	40	德宏傣族景颇族自治州	8.44618	5.55488	2007	40	德宏傣族景颇族自治州	8.55969	5.61677	2008	40	德宏傣族景颇族自治州	8.73002	5.72923	2009	40	德宏傣族景颇族自治州	8.8461	5.80252	2010	40	德宏傣族景颇族自治州	9.0424	5.89349	2011	40	德宏傣族景颇族自治州	9.4705	6.26645	2012	40	德宏傣族景颇族自治州	9.4766	6.33768	2013	40	德宏傣族景颇族自治州	9.59512	6.39262	2014	40	德宏傣族景颇族自治州	10.0729	6.75028
2005	41	德阳市	13.0293	8.84925	2006	41	德阳市	13.238	9.00555	2007	41	德阳市	13.5047	9.20089	2008	41	德阳市	13.8241	9.32988	2009	41	德阳市	14.0773	9.47156	2010	41	德阳市	14.5248	9.70892	2011	41	德阳市	16.588	11.6581	2012	41	德阳市	17.3865	11.6968	2013	41	德阳市	17.2911	11.5751	2014	41	德阳市	18.5179	12.2739
2005	42	德州市	11.2615	7.9448	2006	42	德州市	11.6174	8.06394	2007	42	德州市	11.9933	8.07418	2008	42	德州市	12.3213	8.14513	2009	42	德州市	12.635	8.20865	2010	42	德州市	13.128	8.20552	2011	42	德州市	13.8187	8.87595	2012	42	德州市	14.5026	8.80578	2013	42	德州市	14.7328	8.67581	2014	42	德州市	15.5884	9.22895
2005	43	迪庆藏族自治州	9.19797	6.11131	2006	43	迪庆藏族自治州	9.36232	6.27555	2007	43	迪庆藏族自治州	9.45413	6.35338	2008	43	迪庆藏族自治州	9.61993	6.48666	2009	43	迪庆藏族自治州	9.75617	6.60528	2010	43	迪庆藏族自治州	9.92949	6.71841	2011	43	迪庆藏族自治州	9.91756	6.54966	2012	43	迪庆藏族自治州	9.72405	6.65168	2013	43	迪庆藏族自治州	9.79123	6.7126	2014	43	迪庆藏族自治州	10.3408	7.11235
2005	44	定西市	10.1175	6.48773	2006	44	定西市	10.3658	6.80495	2007	44	定西市	10.638	7.01364	2008	44	定西市	11.0071	7.23633	2009	44	定西市	11.2711	7.43643	2010	44	定西市	11.5719	7.612	2011	44	定西市	12.6371	8.65726	2012	44	定西市	13.4018	8.79079	2013	44	定西市	13.5111	8.88512	2014	44	定西市	14.0672	9.3116
2005	45	东莞市	5.77477	2.5832	2006	45	东莞市	5.78313	2.56975	2007	45	东莞市	5.79558	2.54938	2008	45	东莞市	5.83627	2.53746	2009	45	东莞市	5.89552	2.5313	2010	45	东莞市	6.05285	2.59106	2011	45	东莞市	6.60999	2.94686	2012	45	东莞市	3.55002	2.28783	2013	45	东莞市	3.56732	2.2813	2014	45	东莞市	3.71415	2.3908
2005	46	东营市	10.8684	7.30828	2006	46	东营市	11.4004	7.48804	2007	46	东营市	12.0035	7.62873	2008	46	东营市	12.6106	7.8581	2009	46	东营市	13.0691	8.02853	2010	46	东营市	13.8269	8.25627	2011	46	东营市	14.5633	8.91661	2012	46	东营市	15.0216	9.04773	2013	46	东营市	15.4906	9.13754	2014	46	东营市	16.0228	9.42911
2005	47	鄂州市	9.04405	6.03265	2006	47	鄂州市	9.17641	6.22479	2007	47	鄂州市	9.39906	6.36517	2008	47	鄂州市	9.79583	6.38803	2009	47	鄂州市	10.1899	6.43817	2010	47	鄂州市	10.5854	6.56365	2011	47	鄂州市	11.9868	7.84963	2012	47	鄂州市	13.0263	7.92322	2013	47	鄂州市	13.3839	7.94239	2014	47	鄂州市	13.3859	7.94406
2005	48	恩施土家族苗族自治州	11.2954	7.42396	2006	48	恩施土家族苗族自治州	11.4008	7.58333	2007	48	恩施土家族苗族自治州	11.5762	7.76946	2008	48	恩施土家族苗族自治州	11.8019	7.97312	2009	48	恩施土家族苗族自治州	11.9944	8.10676	2010	48	恩施土家族苗族自治州	12.2766	8.24559	2011	48	恩施土家族苗族自治州	14.8879	10.9631	2012	48	恩施土家族苗族自治州	16.2747	11.0062	2013	48	恩施土家族苗族自治州	16.3356	11.02	2014	48	恩施土家族苗族自治州	17.3212	11.7101
2005	49	佛山市	9.34564	5.47387	2006	49	佛山市	9.44801	5.49789	2007	49	佛山市	9.5585	5.49844	2008	49	佛山市	9.75084	5.50432	2009	49	佛山市	9.96957	5.52271	2010	49	佛山市	10.3079	5.61091	2011	49	佛山市	10.7432	5.14648	2012	49	佛山市	8.29725	5.28642	2013	49	佛山市	8.46338	5.30505	2014	49	佛山市	8.47507	5.31307
2005	50	福州市	10.5481	7.37613	2006	50	福州市	10.5752	7.29453	2007	50	福州市	10.6731	7.2331	2008	50	福州市	10.7953	7.1962	2009	50	福州市	10.9537	7.21559	2010	50	福州市	11.2448	7.2323	2011	50	福州市	12.7171	8.2206	2012	50	福州市	12.341	8.23803	2013	50	福州市	12.5315	8.22178	2014	50	福州市	12.9586	8.48741
2005	51	抚顺市	13.2439	9.43376	2006	51	抚顺市	13.3903	9.66792	2007	51	抚顺市	13.5767	9.8538	2008	51	抚顺市	13.7559	10.0045	2009	51	抚顺市	14.0208	10.1221	2010	51	抚顺市	14.4594	10.2075	2011	51	抚顺市	15.6664	11.2758	2012	51	抚顺市	16.8956	11.3373	2013	51	抚顺市	17.1885	11.356	2014	51	抚顺市	17.6793	11.6404
2005	52	抚州市	8.79086	6.19001	2006	52	抚州市	8.8801	6.26968	2007	52	抚州市	9.08758	6.27859	2008	52	抚州市	9.31459	6.25325	2009	52	抚州市	9.54278	6.26181	2010	52	抚州市	9.7864	6.34535	2011	52	抚州市	10.2511	6.93372	2012	52	抚州市	10.8481	6.93781	2013	52	抚州市	10.9898	6.90507	2014	52	抚州市	11.3943	7.20423
2005	53	阜新市	12.1202	8.39063	2006	53	阜新市	12.2353	8.63049	2007	53	阜新市	12.4065	8.83263	2008	53	阜新市	12.6861	8.98307	2009	53	阜新市	12.9834	9.12203	2010	53	阜新市	13.5016	9.30033	2011	53	阜新市	14.4976	10.1562	2012	53	阜新市	15.5118	10.2748	2013	53	阜新市	15.8567	10.3432	2014	53	阜新市	16.5383	10.7939
2005	54	阜阳市	10.7809	7.40185	2006	54	阜阳市	10.9145	7.60552	2007	54	阜阳市	11.0422	7.61603	2008	54	阜阳市	11.1681	7.6393	2009	54	阜阳市	11.4156	7.62345	2010	54	阜阳市	11.6095	7.66869	2011	54	阜阳市	13.6807	10.0635	2012	54	阜阳市	14.9594	9.90085	2013	54	阜阳市	14.8482	9.65497	2014	54	阜阳市	14.8376	9.64318
2005	55	赣州市	10.277	7.15277	2006	55	赣州市	10.368	7.30695	2007	55	赣州市	10.4326	7.36337	2008	55	赣州市	10.5254	7.38429	2009	55	赣州市	10.7076	7.41305	2010	55	赣州市	11.0037	7.45755	2011	55	赣州市	11.2512	7.91634	2012	55	赣州市	11.8616	7.94336	2013	55	赣州市	12.0722	7.93924	2014	55	赣州市	12.6374	8.34591
2005	56	固原市	7.78904	4.85805	2006	56	固原市	7.96773	5.0612	2007	56	固原市	8.14998	5.17601	2008	56	固原市	8.38984	5.35374	2009	56	固原市	8.55779	5.54659	2010	56	固原市	8.71554	5.66478	2011	56	固原市	9.67951	6.7378	2012	56	固原市	10.4328	6.91068	2013	56	固原市	10.6049	7.1	2014	56	固原市	10.8866	7.32857
2005	57	广安市	12.2765	7.89646	2006	57	广安市	12.5329	8.22251	2007	57	广安市	12.8272	8.46934	2008	57	广安市	13.1723	8.70901	2009	57	广安市	13.4738	8.94747	2010	57	广安市	13.959	9.23964	2011	57	广安市	16.928	12.589	2012	57	广安市	19.1634	12.7985	2013	57	广安市	18.1537	12.079	2014	57	广安市	20.1521	13.5269
2005	58	广元市	11.0985	6.81621	2006	58	广元市	11.4669	7.20797	2007	58	广元市	11.8183	7.49356	2008	58	广元市	12.1237	7.75813	2009	58	广元市	12.3887	7.99509	2010	58	广元市	12.8371	8.33675	2011	58	广元市	15.5696	11.1599	2012	58	广元市	16.9869	11.3697	2013	58	广元市	17.065	11.5133	2014	58	广元市	17.7919	12.008
2005	59	广州市	10.9285	7.0632	2006	59	广州市	11.0214	7.12346	2007	59	广州市	11.1302	7.14452	2008	59	广州市	11.2969	7.17266	2009	59	广州市	11.8975	7.50162	2010	59	广州市	12.1956	7.55262	2011	59	广州市	11.9364	6.6074	2012	59	广州市	9.95964	6.73092	2013	59	广州市	10.175	6.78126	2014	59	广州市	10.2623	6.83755
2005	60	贵港市	10.6055	7.31793	2006	60	贵港市	10.7006	7.49304	2007	60	贵港市	10.6972	7.47172	2008	60	贵港市	10.6679	7.49783	2009	60	贵港市	10.6938	7.48403	2010	60	贵港市	10.891	7.53572	2011	60	贵港市	12.0514	8.96133	2012	60	贵港市	12.6221	8.88926	2013	60	贵港市	12.5933	8.7955	2014	60	贵港市	12.9196	8.9984
2005	61	贵阳市	11.3982	7.36018	2006	61	贵阳市	11.5674	7.57615	2007	61	贵阳市	11.8844	7.75095	2008	61	贵阳市	12.2337	7.9552	2009	61	贵阳市	12.3179	8.08823	2010	61	贵阳市	12.6136	8.25218	2011	61	贵阳市	12.593	7.99004	2012	61	贵阳市	12.3647	8.42916	2013	61	贵阳市	12.7296	8.66062	2014	61	贵阳市	13.0578	8.88927
2005	62	桂林市	12.469	8.71761	2006	62	桂林市	12.4345	8.82458	2007	62	桂林市	12.3967	8.86865	2008	62	桂林市	12.4307	8.87187	2009	62	桂林市	12.5854	8.86506	2010	62	桂林市	13.0024	8.91717	2011	62	桂林市	14.3686	10.2584	2012	62	桂林市	15.0085	10.2007	2013	62	桂林市	15.194	10.1096	2014	62	桂林市	15.8898	10.5446
2005	63	哈尔滨市	10.1978	6.92355	2006	63	哈尔滨市	10.3963	7.15945	2007	63	哈尔滨市	10.6591	7.33502	2008	63	哈尔滨市	10.9932	7.47242	2009	63	哈尔滨市	11.2872	7.56678	2010	63	哈尔滨市	11.8759	7.72413	2011	63	哈尔滨市	12.4357	8.0393	2012	63	哈尔滨市	13.3652	8.30006	2013	63	哈尔滨市	13.8288	8.41438	2014	63	哈尔滨市	14.3246	8.71752
2005	64	哈密地区	10.569	6.77457	2006	64	哈密地区	10.8404	7.29327	2007	64	哈密地区	11.0818	7.5572	2008	64	哈密地区	11.3544	7.88989	2009	64	哈密地区	11.601	8.11237	2010	64	哈密地区	11.9484	8.34982	2011	64	哈密地区	11.2101	7.52862	2012	64	哈密地区	12.0953	8.56148	2013	64	哈密地区	12.3444	8.77678	2014	64	哈密地区	13.0691	9.24552
2005	65	海东地区	8.38836	5.292	2006	65	海东地区	8.61231	5.50252	2007	65	海东地区	8.8218	5.65028	2008	65	海东地区	9.02954	5.86167	2009	65	海东地区	9.18722	6.01384	2010	65	海东地区	9.46232	6.18986	2011	65	海东地区	8.87769	5.5811	2012	65	海东地区	9.57869	6.34677	2013	65	海东地区	9.77596	6.50638	2014	65	海东地区	10.3499	6.85386
2005	66	海口市	10.6007	7.1062	2006	66	海口市	10.597	7.19846	2007	66	海口市	10.5917	7.19581	2008	66	海口市	10.624	7.22005	2009	66	海口市	10.7159	7.21305	2010	66	海口市	10.8719	7.19332	2011	66	海口市	11.306	7.02455	2012	66	海口市	10.2401	7.13959	2013	66	海口市	10.3917	7.18326	2014	66	海口市	10.3985	7.19022
2005	67	邯郸市	9.19949	6.51984	2006	67	邯郸市	9.5004	6.66955	2007	67	邯郸市	9.81167	6.70635	2008	67	邯郸市	10.0757	6.72117	2009	67	邯郸市	10.3584	6.68975	2010	67	邯郸市	10.6896	6.6217	2011	67	邯郸市	11.0455	7.06293	2012	67	邯郸市	11.6517	6.94374	2013	67	邯郸市	11.9612	6.83667	2014	67	邯郸市	12.5204	7.22259
2005	68	汉中市	12.9169	8.40096	2006	68	汉中市	13.1581	8.68305	2007	68	汉中市	13.5027	8.9585	2008	68	汉中市	13.8472	9.15913	2009	68	汉中市	14.1502	9.41662	2010	68	汉中市	14.6066	9.68522	2011	68	汉中市	15.6747	10.7214	2012	68	汉中市	16.4818	10.9815	2013	68	汉中市	16.8143	11.2158	2014	68	汉中市	17.6454	11.7925
2005	69	杭州市	13.0258	9.43164	2006	69	杭州市	13.172	9.36952	2007	69	杭州市	13.3687	9.33073	2008	69	杭州市	13.6978	9.24817	2009	69	杭州市	14.0576	9.20526	2010	69	杭州市	14.4608	9.24309	2011	69	杭州市	14.6224	9.01119	2012	69	杭州市	13.6631	9.02509	2013	69	杭州市	14.2016	9.06549	2014	69	杭州市	14.4906	9.26501
2005	70	合肥市	11.4482	7.61345	2006	70	合肥市	11.6209	7.84708	2007	70	合肥市	11.7749	8.04303	2008	70	合肥市	12.0316	8.21405	2009	70	合肥市	12.7294	8.6398	2010	70	合肥市	13.1122	8.80825	2011	70	合肥市	13.6875	9.16765	2012	70	合肥市	13.9715	9.27988	2013	70	合肥市	14.0071	9.21479	2014	70	合肥市	14.0059	9.21336
2005	71	和田地区	7.02821	4.28964	2006	71	和田地区	7.5592	4.98128	2007	71	和田地区	7.56254	4.8714	2008	71	和田地区	7.53445	4.8904	2009	71	和田地区	7.71218	4.85387	2010	71	和田地区	7.78587	4.90835	2011	71	和田地区	7.42517	4.55954	2012	71	和田地区	7.48025	4.29223	2013	71	和田地区	7.43611	4.1906	2014	71	和田地区	7.77088	4.5702
2005	72	河池市	10.9439	7.31182	2006	72	河池市	11.0689	7.54963	2007	72	河池市	11.0761	7.60274	2008	72	河池市	11.138	7.66966	2009	72	河池市	11.2481	7.74202	2010	72	河池市	11.4967	7.85766	2011	72	河池市	13.2247	9.78388	2012	72	河池市	13.9802	9.77044	2013	72	河池市	14.0401	9.76712	2014	72	河池市	14.6395	10.1933
2005	73	菏泽市	10.9603	7.61833	2006	73	菏泽市	11.1344	7.69664	2007	73	菏泽市	11.2955	7.67891	2008	73	菏泽市	11.4291	7.68658	2009	73	菏泽市	11.6456	7.66853	2010	73	菏泽市	11.9278	7.70817	2011	73	菏泽市	13.7136	9.70957	2012	73	菏泽市	14.75	9.65884	2013	73	菏泽市	14.6967	9.40565	2014	73	菏泽市	15.3295	9.89797
2005	74	贺州市	10.6287	7.46118	2006	74	贺州市	10.6489	7.58585	2007	74	贺州市	10.5848	7.59144	2008	74	贺州市	10.5063	7.60536	2009	74	贺州市	10.8079	7.52681	2010	74	贺州市	10.54	7.23001	2011	74	贺州市	12.3648	9.38607	2012	74	贺州市	12.9828	9.2816	2013	74	贺州市	13.0581	9.20346	2014	74	贺州市	14.6817	10.4775
2005	75	鹤壁市	9.02138	6.22523	2006	75	鹤壁市	9.35582	6.44663	2007	75	鹤壁市	9.67949	6.55832	2008	75	鹤壁市	9.94195	6.67206	2009	75	鹤壁市	10.2932	6.69767	2010	75	鹤壁市	10.7482	6.66952	2011	75	鹤壁市	10.3479	6.66737	2012	75	鹤壁市	11.0002	6.59132	2013	75	鹤壁市	11.337	6.50494	2014	75	鹤壁市	11.7622	6.82303
2005	76	鹤岗市	11.7081	7.78917	2006	76	鹤岗市	11.9945	8.32116	2007	76	鹤岗市	12.2557	8.71176	2008	76	鹤岗市	12.5272	9.02885	2009	76	鹤岗市	12.8221	9.24742	2010	76	鹤岗市	13.2766	9.43219	2011	76	鹤岗市	14.0818	10.1806	2012	76	鹤岗市	14.0818	10.1806	2013	76	鹤岗市	15.3335	10.6127	2014	76	鹤岗市	15.7336	10.8725
2005	77	黑河市	9.76281	6.26635	2006	77	黑河市	10.1398	6.62167	2007	77	黑河市	10.5748	6.9386	2008	77	黑河市	11.054	7.20714	2009	77	黑河市	11.5203	7.45874	2010	77	黑河市	12.1516	7.75042	2011	77	黑河市	12.7423	8.30983	2012	77	黑河市	13.6165	8.50768	2013	77	黑河市	14.1869	8.76955	2014	77	黑河市	15.1766	9.37963
2005	78	衡水市	10.6719	7.57916	2006	78	衡水市	11.095	7.63131	2007	78	衡水市	11.4993	7.58768	2008	78	衡水市	11.8457	7.59943	2009	78	衡水市	12.1994	7.63256	2010	78	衡水市	12.7279	7.64564	2011	78	衡水市	13.7255	8.57475	2012	78	衡水市	14.6185	8.55814	2013	78	衡水市	15.0868	8.52098	2014	78	衡水市	15.9138	9.08916
2005	79	衡阳市	10.8086	7.8157	2006	79	衡阳市	10.8055	7.93581	2007	79	衡阳市	10.8536	7.97139	2008	79	衡阳市	11.0143	7.92916	2009	79	衡阳市	11.3821	7.85161	2010	79	衡阳市	11.7815	7.86198	2011	79	衡阳市	12.6965	8.93742	2012	79	衡阳市	13.9048	8.82276	2013	79	衡阳市	14.3215	8.67966	2014	79	衡阳市	15.0869	9.19274
2005	80	红河哈尼族彝族自治州	9.48168	6.49989	2006	80	红河哈尼族彝族自治州	9.55048	6.63529	2007	80	红河哈尼族彝族自治州	9.6517	6.74088	2008	80	红河哈尼族彝族自治州	9.87293	6.83186	2009	80	红河哈尼族彝族自治州	9.987	6.86955	2010	80	红河哈尼族彝族自治州	10.1962	6.93196	2011	80	红河哈尼族彝族自治州	10.6549	7.41456	2012	80	红河哈尼族彝族自治州	10.9207	7.4269	2013	80	红河哈尼族彝族自治州	10.9902	7.41284	2014	80	红河哈尼族彝族自治州	11.6223	7.82024
2005	81	呼和浩特市	11.4804	7.80935	2006	81	呼和浩特市	11.5436	8.0004	2007	81	呼和浩特市	11.6202	8.17922	2008	81	呼和浩特市	11.8882	8.27022	2009	81	呼和浩特市	12.0489	8.25114	2010	81	呼和浩特市	12.3165	8.26168	2011	81	呼和浩特市	12.0625	7.63655	2012	81	呼和浩特市	11.6877	7.71162	2013	81	呼和浩特市	11.9754	7.77217	2014	81	呼和浩特市	12.2962	7.91268
2005	82	葫芦岛市	12.185	8.44791	2006	82	葫芦岛市	12.3307	8.56081	2007	82	葫芦岛市	12.5375	8.73077	2008	82	葫芦岛市	12.7732	8.86945	2009	82	葫芦岛市	13.0453	8.98488	2010	82	葫芦岛市	13.5157	9.12668	2011	82	葫芦岛市	14.5129	10.1215	2012	82	葫芦岛市	15.1081	10.075	2013	82	葫芦岛市	15.6958	10.2452	2014	82	葫芦岛市	16.3815	10.683
2005	83	湖州市	13.5806	9.99909	2006	83	湖州市	13.6331	9.90793	2007	83	湖州市	13.8016	9.8554	2008	83	湖州市	14.1808	9.77976	2009	83	湖州市	14.6047	9.73977	2010	83	湖州市	14.9845	9.77424	2011	83	湖州市	16.3682	10.8822	2012	83	湖州市	16.5766	10.8302	2013	83	湖州市	16.8926	10.7179	2014	83	湖州市	17.4587	11.1672
2005	84	淮安市	11.6211	7.9428	2006	84	淮安市	11.7437	8.13098	2007	84	淮安市	11.8124	8.29298	2008	84	淮安市	11.919	8.3993	2009	84	淮安市	12.1588	8.43653	2010	84	淮安市	12.4018	8.5306	2011	84	淮安市	14.1307	10.425	2012	84	淮安市	15.0434	10.3897	2013	84	淮安市	15.1151	10.3202	2014	84	淮安市	15.5628	10.6273
2005	85	淮北市	10.7485	7.2186	2006	85	淮北市	10.8506	7.56443	2007	85	淮北市	10.9524	7.65408	2008	85	淮北市	11.0493	7.78563	2009	85	淮北市	11.2753	7.85084	2010	85	淮北市	11.5027	7.92191	2011	85	淮北市	12.7274	9.19116	2012	85	淮北市	13.3748	9.19657	2013	85	淮北市	13.4394	9.13984	2014	85	淮北市	13.4376	9.13805
2005	86	淮南市	11.3279	7.75441	2006	86	淮南市	11.4972	7.99089	2007	86	淮南市	11.631	8.16846	2008	86	淮南市	11.7582	8.34169	2009	86	淮南市	12.0496	8.49112	2010	86	淮南市	12.2398	8.52672	2011	86	淮南市	12.9472	9.26679	2012	86	淮南市	13.6784	9.29066	2013	86	淮南市	13.7623	9.26653	2014	86	淮南市	13.7625	9.26564
2005	87	黄冈市	10.2779	6.63631	2006	87	黄冈市	10.5204	6.87114	2007	87	黄冈市	10.7183	7.16879	2008	87	黄冈市	11.0789	7.32126	2009	87	黄冈市	11.3855	7.44199	2010	87	黄冈市	11.6634	7.6046	2011	87	黄冈市	13.8453	9.8517	2012	87	黄冈市	15.0735	9.93292	2013	87	黄冈市	15.1922	9.95894	2014	87	黄冈市	16.0179	10.621
2005	88	黄山市	12.6858	9.42336	2006	88	黄山市	12.786	9.50509	2007	88	黄山市	12.9218	9.51478	2008	88	黄山市	13.1342	9.40292	2009	88	黄山市	13.4764	9.27672	2010	88	黄山市	13.9248	9.27296	2011	88	黄山市	15.5761	10.8959	2012	88	黄山市	16.7332	10.7039	2013	88	黄山市	16.9942	10.4271	2014	88	黄山市	16.9921	10.424
2005	89	黄石市	8.8353	5.78285	2006	89	黄石市	9.02338	6.02253	2007	89	黄石市	9.24015	6.20655	2008	89	黄石市	9.62702	6.29917	2009	89	黄石市	9.97575	6.38072	2010	89	黄石市	10.3465	6.50414	2011	89	黄石市	11.8469	7.80757	2012	89	黄石市	12.4902	7.86181	2013	89	黄石市	12.772	7.87609	2014	89	黄石市	13.2014	8.23362
2005	90	惠州市	9.79526	6.63874	2006	90	惠州市	9.75267	6.61008	2007	90	惠州市	9.67735	6.52301	2008	90	惠州市	9.63717	6.44133	2009	90	惠州市	9.65524	6.37057	2010	90	惠州市	9.78379	6.30583	2011	90	惠州市	9.53698	5.88271	2012	90	惠州市	9.07454	6.60836	2013	90	惠州市	8.2726	5.73333	2014	90	惠州市	8.50855	5.89215
2005	91	鸡西市	11.3504	7.56294	2006	91	鸡西市	11.6189	7.98311	2007	91	鸡西市	11.9275	8.28524	2008	91	鸡西市	12.2439	8.53481	2009	91	鸡西市	12.5477	8.70828	2010	91	鸡西市	13.0518	8.88651	2011	91	鸡西市	15.1186	11.0236	2012	91	鸡西市	15.3416	10.3203	2013	91	鸡西市	15.7631	10.4922	2014	91	鸡西市	16.3785	10.8697
2005	92	吉安市	9.79225	6.78177	2006	92	吉安市	9.83552	6.88109	2007	92	吉安市	9.88928	6.94686	2008	92	吉安市	10.0201	6.97596	2009	92	吉安市	10.1816	6.99361	2010	92	吉安市	10.4235	7.05423	2011	92	吉安市	11.0398	7.75308	2012	92	吉安市	11.5398	7.78477	2013	92	吉安市	11.6942	7.77894	2014	92	吉安市	12.2616	8.15946
2005	93	吉林市	10.9047	7.36712	2006	93	吉林市	11.1231	7.63468	2007	93	吉林市	11.3973	7.86062	2008	93	吉林市	11.7287	8.04866	2009	93	吉林市	12.0678	8.18126	2010	93	吉林市	12.6711	8.33812	2011	93	吉林市	13.798	9.32481	2012	93	吉林市	14.9843	9.45058	2013	93	吉林市	15.4764	9.53766	2014	93	吉林市	16.1346	9.9224
2005	94	济南市	12.2745	8.71162	2006	94	济南市	12.5802	8.86293	2007	94	济南市	12.9309	8.92431	2008	94	济南市	13.2581	9.01342	2009	94	济南市	13.5583	9.0938	2010	94	济南市	14.0337	9.16588	2011	94	济南市	14.1088	9.1607	2012	94	济南市	14.2383	9.20492	2013	94	济南市	14.5571	9.216	2014	94	济南市	14.8931	9.44724
2005	95	济宁市	11.2115	7.73795	2006	95	济宁市	11.3989	7.8667	2007	95	济宁市	11.558	7.9137	2008	95	济宁市	11.7399	7.96964	2009	95	济宁市	11.9187	7.99447	2010	95	济宁市	12.1662	8.08959	2011	95	济宁市	13.4611	9.44144	2012	95	济宁市	13.844	9.38434	2013	95	济宁市	13.8161	9.27099	2014	95	济宁市	14.5659	9.75717
2005	96	佳木斯市	9.21461	6.12755	2006	96	佳木斯市	9.45285	6.36586	2007	96	佳木斯市	9.77402	6.5541	2008	96	佳木斯市	10.1569	6.69796	2009	96	佳木斯市	10.5634	6.82119	2010	96	佳木斯市	11.1408	6.9794	2011	96	佳木斯市	11.8761	7.52329	2012	96	佳木斯市	13.0042	7.75059	2013	96	佳木斯市	13.413	7.72468	2014	96	佳木斯市	14.2254	8.22113
2005	97	嘉兴市	13.6901	9.77944	2006	97	嘉兴市	13.8674	9.71437	2007	97	嘉兴市	14.222	9.77252	2008	97	嘉兴市	14.6057	9.75848	2009	97	嘉兴市	15.08	9.8019	2010	97	嘉兴市	15.5329	9.98187	2011	97	嘉兴市	15.8798	9.98704	2012	97	嘉兴市	15.3936	10.0685	2013	97	嘉兴市	15.7378	10.1016	2014	97	嘉兴市	16.468	10.7154
2005	98	嘉峪关市	9.42644	5.3166	2006	98	嘉峪关市	10.0441	5.86874	2007	98	嘉峪关市	10.7989	6.35513	2008	98	嘉峪关市	11.5606	6.81578	2009	98	嘉峪关市	12.183	7.2157	2010	98	嘉峪关市	12.1874	7.22812	2011	98	嘉峪关市	12.7381	7.65691	2012	98	嘉峪关市	12.7845	8.15619	2013	98	嘉峪关市	13.4143	8.64301	2014	98	嘉峪关市	14.0367	9.1682
2005	99	江门市	11.1765	8.30844	2006	99	江门市	11.1862	8.20857	2007	99	江门市	11.1959	8.07082	2008	99	江门市	11.343	7.93548	2009	99	江门市	11.6492	7.81002	2010	99	江门市	12.0592	7.74076	2011	99	江门市	13.559	8.97685	2012	99	江门市	13.901	8.93365	2013	99	江门市	14.2796	8.75411	2014	99	江门市	14.8399	9.12613
2005	100	焦作市	9.52324	6.99122	2006	100	焦作市	9.72222	7.00802	2007	100	焦作市	9.95725	7.01719	2008	100	焦作市	10.2708	7.15278	2009	100	焦作市	10.4335	7.09578	2010	100	焦作市	10.7656	6.94917	2011	100	焦作市	11.2236	7.44927	2012	100	焦作市	11.7034	7.28596	2013	100	焦作市	12.3348	7.35322	2014	100	焦作市	12.6657	7.47966
2005	101	揭阳市	8.97973	6.64238	2006	101	揭阳市	9.01553	6.61799	2007	101	揭阳市	9.00585	6.55769	2008	101	揭阳市	9.03187	6.47266	2009	101	揭阳市	9.11336	6.36492	2010	101	揭阳市	9.22249	6.28184	2011	101	揭阳市	10.1984	7.34553	2012	101	揭阳市	10.3982	7.11686	2013	101	揭阳市	10.469	6.97282	2014	101	揭阳市	11.0138	7.28555
2005	102	金昌市	9.40446	5.56278	2006	102	金昌市	9.78989	6.04976	2007	102	金昌市	10.1581	6.42781	2008	102	金昌市	10.5844	6.8032	2009	102	金昌市	10.9633	7.09557	2010	102	金昌市	11.4565	7.44169	2011	102	金昌市	11.9487	7.89073	2012	102	金昌市	12.5838	8.19207	2013	102	金昌市	12.8877	8.45163	2014	102	金昌市	13.2691	8.71278
2005	103	金华市	12.6356	9.12768	2006	103	金华市	12.6944	9.05502	2007	103	金华市	12.846	8.9797	2008	103	金华市	13.0833	8.8668	2009	103	金华市	13.2725	8.7092	2010	103	金华市	13.5708	8.74534	2011	103	金华市	14.3158	9.09769	2012	103	金华市	13.8196	9.07066	2013	103	金华市	14.1013	9.00045	2014	103	金华市	14.7367	9.46978
2005	104	锦州市	12.6076	8.65947	2006	104	锦州市	12.7276	8.7741	2007	104	锦州市	12.9762	8.93002	2008	104	锦州市	13.2092	9.07193	2009	104	锦州市	13.5669	9.21497	2010	104	锦州市	13.981	9.3043	2011	104	锦州市	15.6853	10.7797	2012	104	锦州市	16.392	10.7272	2013	104	锦州市	17.0711	10.8901	2014	104	锦州市	17.9365	11.5135
2005	105	晋城市	9.09045	6.42986	2006	105	晋城市	9.34953	6.48813	2007	105	晋城市	9.96221	6.58767	2008	105	晋城市	10.4956	6.70952	2009	105	晋城市	10.9384	6.70405	2010	105	晋城市	11.4978	6.58152	2011	105	晋城市	11.3921	6.25216	2012	105	晋城市	11.9377	6.16265	2013	105	晋城市	12.5886	6.06176	2014	105	晋城市	13.4264	6.53488
2005	106	晋中市	10.8751	7.72705	2006	106	晋中市	11.0005	7.79826	2007	106	晋中市	11.2158	7.84713	2008	106	晋中市	11.4046	7.94341	2009	106	晋中市	11.5025	7.96254	2010	106	晋中市	11.743	7.98331	2011	106	晋中市	12.054	8.26344	2012	106	晋中市	12.5422	8.2734	2013	106	晋中市	12.677	8.26125	2014	106	晋中市	13.3098	8.60571
2005	107	荆门市	9.89044	6.77525	2006	107	荆门市	10.076	6.83495	2007	107	荆门市	10.2235	6.98535	2008	107	荆门市	10.5575	7.07244	2009	107	荆门市	10.8366	7.09879	2010	107	荆门市	11.1628	7.17297	2011	107	荆门市	12.8402	8.71396	2012	107	荆门市	13.6805	8.72697	2013	107	荆门市	13.896	8.69943	2014	107	荆门市	14.7077	9.20993
2005	108	荆州市	10.283	7.08163	2006	108	荆州市	10.4607	7.24775	2007	108	荆州市	10.6845	7.33697	2008	108	荆州市	10.9525	7.38752	2009	108	荆州市	11.2492	7.44061	2010	108	荆州市	11.575	7.55258	2011	108	荆州市	13.9705	9.89728	2012	108	荆州市	15.236	9.95348	2013	108	荆州市	15.502	9.97127	2014	108	荆州市	15.9584	10.5
2005	109	景德镇市	9.15752	6.38916	2006	109	景德镇市	9.33242	6.53686	2007	109	景德镇市	9.56368	6.64023	2008	109	景德镇市	9.84065	6.65997	2009	109	景德镇市	10.1856	6.69668	2010	109	景德镇市	10.6069	6.82153	2011	109	景德镇市	10.5394	6.85639	2012	109	景德镇市	11.196	6.9293	2013	109	景德镇市	11.5907	6.97941	2014	109	景德镇市	12.0387	7.33418
2005	110	九江市	9.25721	6.28389	2006	110	九江市	9.40055	6.36315	2007	110	九江市	9.59934	6.51164	2008	110	九江市	9.8515	6.54758	2009	110	九江市	10.1131	6.54924	2010	110	九江市	10.4695	6.64306	2011	110	九江市	11.2125	7.47818	2012	110	九江市	11.7951	7.51485	2013	110	九江市	12.086	7.52202	2014	110	九江市	12.6236	7.95228
2005	111	开封市	10.0782	7.13423	2006	111	开封市	10.2306	7.18437	2007	111	开封市	10.3547	7.1825	2008	111	开封市	10.5004	7.21309	2009	111	开封市	10.708	7.13361	2010	111	开封市	11.0267	7.11295	2011	111	开封市	12.0014	8.27606	2012	111	开封市	12.8099	8.12428	2013	111	开封市	12.9865	7.95944	2014	111	开封市	13.5663	8.3183
2005	112	克拉玛依市	11.3044	6.78584	2006	112	克拉玛依市	11.5614	7.28873	2007	112	克拉玛依市	11.834	7.67907	2008	112	克拉玛依市	12.1087	8.02712	2009	112	克拉玛依市	12.3959	8.28434	2010	112	克拉玛依市	12.7404	8.49159	2011	112	克拉玛依市	12.3247	7.62552	2012	112	克拉玛依市	10.9483	7.97524	2013	112	克拉玛依市	11.3521	8.34052	2014	112	克拉玛依市	11.345	8.33503
2005	113	昆明市	11.5126	7.59679	2006	113	昆明市	11.612	7.70558	2007	113	昆明市	11.7455	7.83924	2008	113	昆明市	11.9947	7.98088	2009	113	昆明市	12.1761	8.08105	2010	113	昆明市	12.468	8.1838	2011	113	昆明市	13.4104	8.36279	2012	113	昆明市	12.3133	8.46952	2013	113	昆明市	12.4921	8.54447	2014	113	昆明市	12.8128	8.74089
2005	114	莱芜市	11.8402	8.4349	2006	114	莱芜市	12.1442	8.53919	2007	114	莱芜市	12.4759	8.59851	2008	114	莱芜市	12.8443	8.58349	2009	114	莱芜市	13.1525	8.59262	2010	114	莱芜市	13.6503	8.65091	2011	114	莱芜市	15.1972	10.1779	2012	114	莱芜市	15.8933	10.1524	2013	114	莱芜市	16.2478	10.0961	2014	114	莱芜市	16.2411	10.0904
2005	115	兰州市	11.0795	7.26065	2006	115	兰州市	11.3623	7.64806	2007	115	兰州市	11.6059	7.92982	2008	115	兰州市	11.9272	8.20286	2009	115	兰州市	12.206	8.43199	2010	115	兰州市	12.5574	8.66641	2011	115	兰州市	12.741	8.77489	2012	115	兰州市	13.032	9.04536	2013	115	兰州市	13.3682	9.31645	2014	115	兰州市	13.611	9.48189
2005	116	廊坊市	10.399	7.30002	2006	116	廊坊市	10.6573	7.32508	2007	116	廊坊市	10.9206	7.34215	2008	116	廊坊市	11.1457	7.38882	2009	116	廊坊市	11.3399	7.41097	2010	116	廊坊市	11.7624	7.45352	2011	116	廊坊市	12.2307	7.74824	2012	116	廊坊市	12.4811	7.7256	2013	116	廊坊市	12.6905	7.66608	2014	116	廊坊市	13.3572	8.06089
2005	117	乐山市	13.2897	8.79561	2006	117	乐山市	13.5035	8.95239	2007	117	乐山市	13.7411	9.07921	2008	117	乐山市	14.0633	9.32011	2009	117	乐山市	14.2762	9.52725	2010	117	乐山市	14.6849	9.81507	2011	117	乐山市	17.1429	12.2486	2012	117	乐山市	17.8407	12.3344	2013	117	乐山市	17.7432	12.3126	2014	117	乐山市	18.4492	12.7521
2005	118	丽江市	10.0302	6.73949	2006	118	丽江市	10.1518	6.86034	2007	118	丽江市	10.2176	6.93223	2008	118	丽江市	10.4101	7.07142	2009	118	丽江市	10.5593	7.21757	2010	118	丽江市	10.7539	7.3627	2011	118	丽江市	11.2637	7.72177	2012	118	丽江市	11.2997	7.83278	2013	118	丽江市	11.3724	7.91353	2014	118	丽江市	11.8933	8.30419
2005	119	丽水市	13.3643	10.1959	2006	119	丽水市	13.1939	10.1004	2007	119	丽水市	13.1796	9.98564	2008	119	丽水市	13.2577	9.74361	2009	119	丽水市	13.4082	9.55706	2010	119	丽水市	13.6754	9.48672	2011	119	丽水市	15.867	11.691	2012	119	丽水市	16.8538	11.5046	2013	119	丽水市	17.0745	11.2891	2014	119	丽水市	17.7793	11.7609
2005	120	连云港市	10.1422	7.05815	2006	120	连云港市	10.2539	7.12563	2007	120	连云港市	10.2928	7.13551	2008	120	连云港市	10.4072	7.14578	2009	120	连云港市	10.6191	7.22215	2010	120	连云港市	10.8524	7.31577	2011	120	连云港市	12.639	9.20122	2012	120	连云港市	13.3915	9.17482	2013	120	连云港市	13.5187	9.17768	2014	120	连云港市	14.0835	9.45399
2005	121	辽阳市	11.7937	7.77962	2006	121	辽阳市	12.0897	7.99723	2007	121	辽阳市	12.4934	8.24107	2008	121	辽阳市	12.835	8.48671	2009	121	辽阳市	13.2443	8.70873	2010	121	辽阳市	13.7806	8.9242	2011	121	辽阳市	15.1506	10.1128	2012	121	辽阳市	15.1177	10.0735	2013	121	辽阳市	15.4497	9.68536	2014	121	辽阳市	17.3855	11.0318
2005	122	辽源市	10.369	6.95484	2006	122	辽源市	10.5376	7.19277	2007	122	辽源市	10.7453	7.42958	2008	122	辽源市	11.0452	7.56623	2009	122	辽源市	11.4156	7.69373	2010	122	辽源市	12.0038	7.85563	2011	122	辽源市	13.2597	9.05934	2012	122	辽源市	14.0963	8.69237	2013	122	辽源市	14.5662	8.75512	2014	122	辽源市	15.3329	9.18718
2005	123	聊城市	10.7593	7.81776	2006	123	聊城市	11.056	7.84225	2007	123	聊城市	11.3322	7.7548	2008	123	聊城市	11.5571	7.67948	2009	123	聊城市	11.8127	7.6188	2010	123	聊城市	12.1951	7.57998	2011	123	聊城市	13.3036	8.70828	2012	123	聊城市	13.9486	8.56999	2013	123	聊城市	14.1303	8.37672	2014	123	聊城市	14.7745	8.83039
2005	124	临沧市	8.6626	5.85774	2006	124	临沧市	8.7427	5.92781	2007	124	临沧市	8.79693	5.97046	2008	124	临沧市	8.96119	6.0446	2009	124	临沧市	9.1258	6.14268	2010	124	临沧市	9.33997	6.21358	2011	124	临沧市	10.3083	7.11511	2012	124	临沧市	10.647	7.14645	2013	124	临沧市	10.7332	7.15715	2014	124	临沧市	11.1785	7.55661
2005	125	临汾市	8.79002	5.9949	2006	125	临汾市	8.99925	6.15886	2007	125	临汾市	9.23475	6.26407	2008	125	临汾市	9.44809	6.34613	2009	125	临汾市	9.62479	6.38567	2010	125	临汾市	9.90628	6.4182	2011	125	临汾市	10.3815	6.80957	2012	125	临汾市	10.7878	6.83237	2013	125	临汾市	11.0062	6.84004	2014	125	临汾市	11.5699	7.18552
2005	126	临沂市	11.1152	7.83862	2006	126	临沂市	11.2561	7.89989	2007	126	临沂市	11.3461	7.90458	2008	126	临沂市	11.5029	7.86139	2009	126	临沂市	11.6816	7.84624	2010	126	临沂市	11.9531	7.94862	2011	126	临沂市	13.7307	9.86265	2012	126	临沂市	14.4527	9.80694	2013	126	临沂市	14.4946	9.70859	2014	126	临沂市	15.2004	10.168
2005	127	柳州市	11.6296	7.79866	2006	127	柳州市	11.7056	7.96534	2007	127	柳州市	11.7579	8.00973	2008	127	柳州市	11.8331	8.05862	2009	127	柳州市	12.1316	8.14231	2010	127	柳州市	12.4447	8.22369	2011	127	柳州市	13.3926	9.092	2012	127	柳州市	13.3994	9.02	2013	127	柳州市	13.7068	9.10501	2014	127	柳州市	14.0056	9.31282
2005	128	六盘水市	8.92575	5.85402	2006	128	六盘水市	9.04407	6.03216	2007	128	六盘水市	9.22642	6.18481	2008	128	六盘水市	9.46974	6.33719	2009	128	六盘水市	9.63765	6.44906	2010	128	六盘水市	9.87783	6.55114	2011	128	六盘水市	10.615	7.39935	2012	128	六盘水市	12.3942	8.56627	2013	128	六盘水市	12.6055	8.7029	2014	128	六盘水市	13.0977	9.02781
2005	129	龙岩市	11.2291	7.79211	2006	129	龙岩市	11.2407	7.90832	2007	129	龙岩市	11.2616	7.99061	2008	129	龙岩市	11.2774	7.98438	2009	129	龙岩市	11.3349	7.97119	2010	129	龙岩市	11.4732	7.93888	2011	129	龙岩市	13.7665	10.1764	2012	129	龙岩市	14.1734	10.0828	2013	129	龙岩市	14.0857	9.91637	2014	129	龙岩市	14.5525	10.2261
2005	130	陇南市	11.0029	7.00851	2006	130	陇南市	11.2582	7.33802	2007	130	陇南市	11.5798	7.58234	2008	130	陇南市	11.8847	7.84103	2009	130	陇南市	12.0711	8.00476	2010	130	陇南市	12.3109	8.16049	2011	130	陇南市	12.8381	8.71485	2012	130	陇南市	13.1877	8.78663	2013	130	陇南市	13.161	8.79402	2014	130	陇南市	13.6634	9.20998
2005	131	娄底市	11.6242	8.05583	2006	131	娄底市	11.7309	8.22016	2007	131	娄底市	11.889	8.32452	2008	131	娄底市	12.1663	8.32994	2009	131	娄底市	12.4533	8.35847	2010	131	娄底市	12.8536	8.48527	2011	131	娄底市	14.1714	9.95215	2012	131	娄底市	14.9695	9.92936	2013	131	娄底市	15.1349	9.85342	2014	131	娄底市	15.7831	10.3622
2005	132	泸州市	13.8322	9.37005	2006	132	泸州市	14.0416	9.5846	2007	132	泸州市	14.3186	9.74785	2008	132	泸州市	14.6327	9.9023	2009	132	泸州市	14.8579	10.0578	2010	132	泸州市	15.2392	10.2606	2011	132	泸州市	10.6353	5.49707	2012	132	泸州市	16.538	11.2129	2013	132	泸州市	16.6243	11.241	2014	132	泸州市	17.3147	11.623
2005	133	洛阳市	10.2434	7.22833	2006	133	洛阳市	10.4838	7.33997	2007	133	洛阳市	10.6785	7.43947	2008	133	洛阳市	10.9528	7.52077	2009	133	洛阳市	11.1674	7.49235	2010	133	洛阳市	11.4839	7.52798	2011	133	洛阳市	11.9492	8.1225	2012	133	洛阳市	12.4914	8.07818	2013	133	洛阳市	12.7249	8.03758	2014	133	洛阳市	13.2792	8.36713
2005	134	漯河市	11.5686	8.53153	2006	134	漯河市	11.7423	8.49002	2007	134	漯河市	11.8797	8.39405	2008	134	漯河市	12.1248	8.31869	2009	134	漯河市	12.3314	8.16182	2010	134	漯河市	12.5487	8.1469	2011	134	漯河市	13.6914	9.37532	2012	134	漯河市	14.1988	9.21412	2013	134	漯河市	14.32	9.03345	2014	134	漯河市	14.8062	9.34724
2005	135	马鞍山市	12.9526	8.56906	2006	135	马鞍山市	13.2244	8.89099	2007	135	马鞍山市	13.5239	9.2766	2008	135	马鞍山市	13.9545	9.5376	2009	135	马鞍山市	14.3835	9.73593	2010	135	马鞍山市	14.8148	9.99787	2011	135	马鞍山市	16.3463	11.2649	2012	135	马鞍山市	16.7889	11.254	2013	135	马鞍山市	16.688	11.1158	2014	135	马鞍山市	16.6855	11.1134
2005	136	茂名市	11.207	7.92273	2006	136	茂名市	11.2721	8.01894	2007	136	茂名市	11.2829	8.06827	2008	136	茂名市	11.2889	8.10737	2009	136	茂名市	11.3109	8.10376	2010	136	茂名市	11.4374	8.09814	2011	136	茂名市	12.4663	9.39612	2012	136	茂名市	13.0843	9.4151	2013	136	茂名市	13.0407	9.31361	2014	136	茂名市	13.4523	9.59658
2005	137	眉山市	13.4848	8.96896	2006	137	眉山市	13.6901	9.13581	2007	137	眉山市	13.9669	9.2799	2008	137	眉山市	14.3023	9.47659	2009	137	眉山市	14.5241	9.68411	2010	137	眉山市	14.9989	9.94677	2011	137	眉山市	18.3546	13.3254	2012	137	眉山市	19.5147	13.3544	2013	137	眉山市	19.3446	13.2418	2014	137	眉山市	20.2476	13.8217
2005	138	梅州市	12.5747	9.32108	2006	138	梅州市	12.5896	9.3089	2007	138	梅州市	12.5739	9.22707	2008	138	梅州市	12.5434	9.14061	2009	138	梅州市	12.5859	9.03463	2010	138	梅州市	12.689	8.90499	2011	138	梅州市	13.8978	10.2367	2012	138	梅州市	14.349	10.1802	2013	138	梅州市	14.3251	9.96492	2014	138	梅州市	14.9086	10.3078
2005	139	绵阳市	12.3913	8.19854	2006	139	绵阳市	12.5857	8.43439	2007	139	绵阳市	12.8286	8.63909	2008	139	绵阳市	13.1127	8.79154	2009	139	绵阳市	13.4662	9.03037	2010	139	绵阳市	13.9423	9.28432	2011	139	绵阳市	16.3323	11.691	2012	139	绵阳市	17.5427	11.7435	2013	139	绵阳市	17.6458	11.7489	2014	139	绵阳市	18.5075	12.2858
2005	140	牡丹江市	11.0749	7.44147	2006	140	牡丹江市	11.3407	7.73	2007	140	牡丹江市	11.6291	7.95497	2008	140	牡丹江市	11.9563	8.15115	2009	140	牡丹江市	12.2749	8.31467	2010	140	牡丹江市	12.7834	8.49258	2011	140	牡丹江市	14.0708	9.65059	2012	140	牡丹江市	15.0012	9.8464	2013	140	牡丹江市	15.4123	9.98746	2014	140	牡丹江市	16.1562	10.4338
2005	141	南昌市	9.84055	6.86352	2006	141	南昌市	9.93735	6.95698	2007	141	南昌市	10.1316	7.07138	2008	141	南昌市	10.3866	7.14028	2009	141	南昌市	10.6475	7.17683	2010	141	南昌市	11.0454	7.25251	2011	141	南昌市	11.4318	7.7114	2012	141	南昌市	11.996	7.7756	2013	141	南昌市	12.3327	7.80552	2014	141	南昌市	12.6746	8.05236
2005	142	南充市	12.8413	8.27795	2006	142	南充市	13.1407	8.60054	2007	142	南充市	13.4727	8.81568	2008	142	南充市	13.8557	8.95827	2009	142	南充市	14.235	9.21161	2010	142	南充市	14.7571	9.55076	2011	142	南充市	17.1236	12.0079	2012	142	南充市	18.4412	12.2216	2013	142	南充市	18.6411	12.3607	2014	142	南充市	19.4355	13.0077
2005	143	南京市	12.9191	9.1005	2006	143	南京市	13.1183	9.25555	2007	143	南京市	13.3661	9.40663	2008	143	南京市	13.7348	9.50111	2009	143	南京市	14.2126	9.58988	2010	143	南京市	14.8067	9.76767	2011	143	南京市	14.5318	9.20523	2012	143	南京市	14.1032	9.27285	2013	143	南京市	14.6378	9.32078	2014	143	南京市	14.7631	9.42166
2005	144	南宁市	11.4734	7.75241	2006	144	南宁市	11.6156	7.93328	2007	144	南宁市	11.6947	7.97015	2008	144	南宁市	11.7984	8.04696	2009	144	南宁市	11.5414	7.93842	2010	144	南宁市	11.7603	7.99643	2011	144	南宁市	13.1986	9.17947	2012	144	南宁市	13.0324	8.94452	2013	144	南宁市	13.1559	8.96768	2014	144	南宁市	13.3929	9.13861
2005	145	南通市	17.8129	12.6413	2006	145	南通市	17.9801	12.7734	2007	145	南通市	18.2979	12.9446	2008	145	南通市	18.6946	13.0627	2009	145	南通市	19.0844	13.0763	2010	145	南通市	19.5468	13.1748	2011	145	南通市	22.8574	16.5172	2012	145	南通市	23.683	16.4501	2013	145	南通市	23.757	16.1161	2014	145	南通市	24.8014	17.0345
2005	146	南阳市	11.2887	7.47114	2006	146	南阳市	11.515	7.72033	2007	146	南阳市	11.7338	7.88247	2008	146	南阳市	12.0265	8.06793	2009	146	南阳市	12.25	8.1278	2010	146	南阳市	12.5365	8.23747	2011	146	南阳市	12.3599	8.33768	2012	146	南阳市	12.9795	8.34157	2013	146	南阳市	13.0626	8.31934	2014	146	南阳市	13.8694	8.86495
2005	147	内江市	12.3874	8.25399	2006	147	内江市	12.5689	8.4585	2007	147	内江市	12.7975	8.58883	2008	147	内江市	13.0505	8.67273	2009	147	内江市	13.1992	8.83487	2010	147	内江市	13.5095	9.03138	2011	147	内江市	16.2416	11.8485	2012	147	内江市	17.1032	11.817	2013	147	内江市	16.8639	11.6823	2014	147	内江市	17.5714	12.1134
2005	148	宁波市	12.6995	9.00415	2006	148	宁波市	12.8373	8.8778	2007	148	宁波市	13.1209	8.83086	2008	148	宁波市	13.4542	8.71416	2009	148	宁波市	13.9281	8.78577	2010	148	宁波市	14.4341	8.87505	2011	148	宁波市	14.7218	8.60409	2012	148	宁波市	13.7383	8.71015	2013	148	宁波市	14.1974	8.78172	2014	148	宁波市	14.7235	9.2065
2005	149	宁德市	10.2904	7.59695	2006	149	宁德市	10.1809	7.48095	2007	149	宁德市	10.1934	7.38992	2008	149	宁德市	10.2292	7.24152	2009	149	宁德市	10.3419	7.16339	2010	149	宁德市	10.5381	7.11241	2011	149	宁德市	12.6649	9.22086	2012	149	宁德市	13.3992	9.06752	2013	149	宁德市	13.4163	8.8546	2014	149	宁德市	14.1244	9.30995
2005	150	怒江傈僳族自治州	7.92614	5.45557	2006	150	怒江傈僳族自治州	7.98632	5.594	2007	150	怒江傈僳族自治州	8.02006	5.54766	2008	150	怒江傈僳族自治州	8.14611	5.60081	2009	150	怒江傈僳族自治州	8.25785	5.5967	2010	150	怒江傈僳族自治州	8.40779	5.61304	2011	150	怒江傈僳族自治州	8.90586	6.11573	2012	150	怒江傈僳族自治州	9.18814	6.06996	2013	150	怒江傈僳族自治州	9.27498	6.0354	2014	150	怒江傈僳族自治州	9.75055	6.38395
2005	151	攀枝花市	11.0325	6.52941	2006	151	攀枝花市	11.6568	6.93669	2007	151	攀枝花市	12.442	7.28102	2008	151	攀枝花市	13.2836	7.72872	2009	151	攀枝花市	14.0256	8.21582	2010	151	攀枝花市	14.7547	8.78376	2011	151	攀枝花市	15.1817	9.13386	2012	151	攀枝花市	14.9685	9.59537	2013	151	攀枝花市	15.5305	10.0248	2014	151	攀枝花市	15.7746	10.2208
2005	152	平顶山市	10.6697	7.5287	2006	152	平顶山市	10.9428	7.6201	2007	152	平顶山市	11.1218	7.68833	2008	152	平顶山市	11.3529	7.75945	2009	152	平顶山市	11.5353	7.70099	2010	152	平顶山市	11.7828	7.73479	2011	152	平顶山市	12.67	8.8081	2012	152	平顶山市	13.0991	8.70831	2013	152	平顶山市	13.1789	8.59423	2014	152	平顶山市	14.0682	9.24435
2005	153	平凉市	10.6082	6.68457	2006	153	平凉市	10.9387	7.00156	2007	153	平凉市	11.2639	7.24428	2008	153	平凉市	11.5912	7.53264	2009	153	平凉市	11.8416	7.7419	2010	153	平凉市	12.1584	7.99542	2011	153	平凉市	12.9672	8.84294	2012	153	平凉市	13.5037	9.02992	2013	153	平凉市	13.6103	9.16843	2014	153	平凉市	14.1495	9.56948
2005	154	濮阳市	9.64232	6.68021	2006	154	濮阳市	10.0733	6.7422	2007	154	濮阳市	10.4082	6.65422	2008	154	濮阳市	10.6874	6.66851	2009	154	濮阳市	10.946	6.73991	2010	154	濮阳市	11.3042	6.85526	2011	154	濮阳市	11.9646	7.83587	2012	154	濮阳市	12.3383	7.674	2013	154	濮阳市	12.4653	7.6881	2014	154	濮阳市	13.1557	8.11745
2005	155	七台河市	9.4946	5.88553	2006	155	七台河市	9.73451	6.07086	2007	155	七台河市	10.0208	6.23884	2008	155	七台河市	10.3896	6.38469	2009	155	七台河市	10.731	6.50597	2010	155	七台河市	11.283	6.66297	2011	155	七台河市	11.6952	6.85519	2012	155	七台河市	11.851	6.98946	2013	155	七台河市	12.2895	7.10088	2014	155	七台河市	12.712	7.33531
2005	156	齐齐哈尔市	9.78094	6.5979	2006	156	齐齐哈尔市	9.96896	6.83918	2007	156	齐齐哈尔市	10.2083	7.03396	2008	156	齐齐哈尔市	10.5413	7.16246	2009	156	齐齐哈尔市	10.892	7.26022	2010	156	齐齐哈尔市	11.4515	7.37774	2011	156	齐齐哈尔市	12.3678	8.14375	2012	156	齐齐哈尔市	13.0308	8.28237	2013	156	齐齐哈尔市	13.9982	8.33037	2014	156	齐齐哈尔市	14.752	8.80442
2005	157	黔东南苗族侗族自治州	10.974	7.26092	2006	157	黔东南苗族侗族自治州	11.1365	7.60993	2007	157	黔东南苗族侗族自治州	11.366	7.77128	2008	157	黔东南苗族侗族自治州	11.5869	7.92859	2009	157	黔东南苗族侗族自治州	11.7908	8.05428	2010	157	黔东南苗族侗族自治州	12.0821	8.1962	2011	157	黔东南苗族侗族自治州	13.5801	10.0137	2012	157	黔东南苗族侗族自治州	14.9028	10.0991	2013	157	黔东南苗族侗族自治州	14.9342	10.0854	2014	157	黔东南苗族侗族自治州	15.6231	10.6302
2005	158	黔南布依族苗族自治州	10.5471	6.93834	2006	158	黔南布依族苗族自治州	10.7161	7.17544	2007	158	黔南布依族苗族自治州	10.973	7.33091	2008	158	黔南布依族苗族自治州	11.2112	7.50272	2009	158	黔南布依族苗族自治州	11.3705	7.65934	2010	158	黔南布依族苗族自治州	11.6286	7.82747	2011	158	黔南布依族苗族自治州	12.9125	9.41437	2012	158	黔南布依族苗族自治州	14.2003	9.67303	2013	158	黔南布依族苗族自治州	14.3418	9.80444	2014	158	黔南布依族苗族自治州	15.082	10.3471
2005	159	黔西南布依族苗族自治州	9.49679	6.25138	2006	159	黔西南布依族苗族自治州	9.56833	6.46949	2007	159	黔西南布依族苗族自治州	9.66288	6.59609	2008	159	黔西南布依族苗族自治州	9.79747	6.75598	2009	159	黔西南布依族苗族自治州	9.88785	6.84166	2010	159	黔西南布依族苗族自治州	10.034	6.90772	2011	159	黔西南布依族苗族自治州	11.3686	8.32348	2012	159	黔西南布依族苗族自治州	11.5769	8.01262	2013	159	黔西南布依族苗族自治州	11.638	8.05344	2014	159	黔西南布依族苗族自治州	13.1556	9.00299
2005	160	钦州市	10.6627	7.53029	2006	160	钦州市	10.767	7.60191	2007	160	钦州市	10.7989	7.57882	2008	160	钦州市	10.8048	7.56761	2009	160	钦州市	10.8123	7.57826	2010	160	钦州市	10.9554	7.5937	2011	160	钦州市	11.918	8.96515	2012	160	钦州市	12.3637	8.84206	2013	160	钦州市	12.1939	8.67084	2014	160	钦州市	12.4447	8.81849
2005	161	秦皇岛市	11.7788	8.31597	2006	161	秦皇岛市	11.9329	8.39917	2007	161	秦皇岛市	12.2144	8.48254	2008	161	秦皇岛市	12.5269	8.54296	2009	161	秦皇岛市	12.829	8.59428	2010	161	秦皇岛市	13.2771	8.65643	2011	161	秦皇岛市	14.1972	9.45772	2012	161	秦皇岛市	14.8488	9.68178	2013	161	秦皇岛市	15.2381	9.4835	2014	161	秦皇岛市	15.8595	9.89147
2005	162	青岛市	13.1795	9.64154	2006	162	青岛市	13.2506	9.67512	2007	162	青岛市	13.4012	9.65492	2008	162	青岛市	13.6473	9.60498	2009	162	青岛市	13.8001	9.58118	2010	162	青岛市	14.0468	9.63587	2011	162	青岛市	14.7617	10.252	2012	162	青岛市	14.9184	10.2417	2013	162	青岛市	14.8945	10.0812	2014	162	青岛市	15.5828	10.4867
2005	163	庆阳市	9.59991	6.02933	2006	163	庆阳市	9.85936	6.32226	2007	163	庆阳市	10.1012	6.53829	2008	163	庆阳市	10.3732	6.76867	2009	163	庆阳市	10.5954	6.95062	2010	163	庆阳市	10.9208	7.18313	2011	163	庆阳市	12.3599	8.68692	2012	163	庆阳市	13.11	8.82766	2013	163	庆阳市	13.1201	8.88717	2014	163	庆阳市	13.6402	9.27975
2005	164	衢州市	13.5261	10.214	2006	164	衢州市	13.636	10.1517	2007	164	衢州市	13.7928	10.074	2008	164	衢州市	14.1616	9.90631	2009	164	衢州市	14.6526	9.7571	2010	164	衢州市	15.2391	9.86003	2011	164	衢州市	17.1224	11.9754	2012	164	衢州市	18.6032	11.9315	2013	164	衢州市	19.2664	11.8458	2014	164	衢州市	19.9716	12.357
2005	165	曲靖市	9.14901	6.29862	2006	165	曲靖市	9.14563	6.35928	2007	165	曲靖市	9.2378	6.47773	2008	165	曲靖市	9.41459	6.56794	2009	165	曲靖市	9.50995	6.60844	2010	165	曲靖市	9.68463	6.6142	2011	165	曲靖市	10.4313	7.43759	2012	165	曲靖市	10.8201	7.42472	2013	165	曲靖市	10.9058	7.41135	2014	165	曲靖市	11.4333	7.7445
2005	166	泉州市	8.31296	5.69632	2006	166	泉州市	8.2793	5.66741	2007	166	泉州市	8.25602	5.6313	2008	166	泉州市	8.2745	5.61032	2009	166	泉州市	8.28415	5.50679	2010	166	泉州市	8.39478	5.47058	2011	166	泉州市	11.6136	8.41052	2012	166	泉州市	10.8865	8.21003	2013	166	泉州市	10.8776	8.10287	2014	166	泉州市	11.5554	8.53665
2005	167	日照市	12.0847	8.75398	2006	167	日照市	12.299	8.76389	2007	167	日照市	12.4895	8.70399	2008	167	日照市	12.7673	8.53865	2009	167	日照市	13.0293	8.45799	2010	167	日照市	13.4148	8.64711	2011	167	日照市	16.008	11.202	2012	167	日照市	15.8031	10.3239	2013	167	日照市	16.0557	10.2986	2014	167	日照市	16.5757	10.6591
2005	168	三门峡市	9.89521	6.78838	2006	168	三门峡市	10.1333	6.95556	2007	168	三门峡市	10.3793	7.07562	2008	168	三门峡市	10.7042	7.17951	2009	168	三门峡市	10.9132	7.22829	2010	168	三门峡市	11.1699	7.35187	2011	168	三门峡市	12.0351	8.20494	2012	168	三门峡市	12.6213	8.23291	2013	168	三门峡市	12.7633	8.25806	2014	168	三门峡市	13.4702	8.728
2005	169	三亚市	6.93757	4.68272	2006	169	三亚市	7.06385	4.90703	2007	169	三亚市	7.12032	4.86404	2008	169	三亚市	7.1886	4.92154	2009	169	三亚市	7.30401	4.93383	2010	169	三亚市	7.47588	5.01818	2011	169	三亚市	8.05494	5.60046	2012	169	三亚市	7.01217	4.70158	2013	169	三亚市	7.25814	4.72649	2014	169	三亚市	7.66014	4.99546
2005	170	厦门市	7.32436	5.07714	2006	170	厦门市	7.32437	5.07724	2007	170	厦门市	9.36876	5.82185	2008	170	厦门市	10.1297	6.95121	2009	170	厦门市	10.15	6.97	2010	170	厦门市	10.1499	6.96996	2011	170	厦门市	8.73309	4.55279	2012	170	厦门市	7.05969	4.58664	2013	170	厦门市	7.18226	4.61196	2014	170	厦门市	7.18262	4.61222
2005	171	汕头市	8.94446	6.63749	2006	171	汕头市	8.96841	6.62311	2007	171	汕头市	8.99892	6.58894	2008	171	汕头市	9.1127	6.51794	2009	171	汕头市	9.18289	6.33095	2010	171	汕头市	9.27191	6.26362	2011	171	汕头市	10.0159	7.02497	2012	171	汕头市	10.3837	6.90782	2013	171	汕头市	10.5641	6.78172	2014	171	汕头市	10.5824	6.79395
2005	172	商洛市	10.1343	6.38337	2006	172	商洛市	10.3604	6.57561	2007	172	商洛市	10.6221	6.8659	2008	172	商洛市	10.8668	7.06262	2009	172	商洛市	11.0581	7.24796	2010	172	商洛市	11.3155	7.45264	2011	172	商洛市	11.7789	7.80603	2012	172	商洛市	12.2178	7.98553	2013	172	商洛市	12.3492	8.13984	2014	172	商洛市	12.9477	8.54904
2005	173	商丘市	10.409	7.03375	2006	173	商丘市	10.4625	7.23094	2007	173	商丘市	10.4723	7.23182	2008	173	商丘市	10.5024	7.29078	2009	173	商丘市	10.6305	7.31702	2010	173	商丘市	10.814	7.34885	2011	173	商丘市	12.3373	9.04252	2012	173	商丘市	13.1972	8.9188	2013	173	商丘市	13.1466	8.78427	2014	173	商丘市	13.5326	8.96569
2005	174	上海市	17.639	12.6336	2006	174	上海市	17.7231	12.5414	2007	174	上海市	17.9474	12.5185	2008	174	上海市	18.2823	12.4433	2009	174	上海市	18.6641	12.4005	2010	174	上海市	19.1383	12.4885	2011	174	上海市	14.9892	10.0604	2012	174	上海市	15.2902	10.0654	2013	174	上海市	15.6081	10.083	2014	174	上海市	15.6422	10.1094
2005	175	上饶市	9.26963	6.54513	2006	175	上饶市	9.37431	6.62446	2007	175	上饶市	9.52936	6.65989	2008	175	上饶市	9.76278	6.63357	2009	175	上饶市	10.0427	6.60141	2010	175	上饶市	10.3883	6.66913	2011	175	上饶市	10.895	7.37087	2012	175	上饶市	11.6772	7.36666	2013	175	上饶市	11.9886	7.34188	2014	175	上饶市	12.5866	7.78296
2005	176	韶关市	11.5915	8.17178	2006	176	韶关市	11.7172	8.33816	2007	176	韶关市	11.8003	8.40169	2008	176	韶关市	11.9119	8.4661	2009	176	韶关市	12.0621	8.51562	2010	176	韶关市	12.3868	8.57327	2011	176	韶关市	13.7088	9.96325	2012	176	韶关市	14.4099	10.1425	2013	176	韶关市	14.6017	10.1469	2014	176	韶关市	15.0637	10.3989
2005	177	邵阳市	11.3459	8.00157	2006	177	邵阳市	11.4222	8.1013	2007	177	邵阳市	11.5228	8.16502	2008	177	邵阳市	11.7245	8.14924	2009	177	邵阳市	11.9511	8.13899	2010	177	邵阳市	12.2388	8.22885	2011	177	邵阳市	13.6143	9.85188	2012	177	邵阳市	14.4792	9.80523	2013	177	邵阳市	14.5791	9.71066	2014	177	邵阳市	15.1984	10.1714
2005	178	绍兴市	12.6695	9.53655	2006	178	绍兴市	12.8431	9.31814	2007	178	绍兴市	13.1255	9.17341	2008	178	绍兴市	13.527	9.02695	2009	178	绍兴市	14.0221	9.02615	2010	178	绍兴市	14.562	9.06794	2011	178	绍兴市	15.5411	9.91298	2012	178	绍兴市	15.7089	9.92924	2013	178	绍兴市	16.5029	9.97042	2014	178	绍兴市	17.3078	10.6446
2005	179	深圳市	6.15882	2.50478	2006	179	深圳市	6.17335	2.51951	2007	179	深圳市	6.19845	2.52935	2008	179	深圳市	6.23019	2.53987	2009	179	深圳市	6.27292	2.55006	2010	179	深圳市	6.33395	2.56348	2011	179	深圳市	6.37465	1.76451	2012	179	深圳市	2.99991	1.81214	2013	179	深圳市	2.86368	1.73856	2014	179	深圳市	2.86558	1.74026
2005	180	沈阳市	13.227	9.57804	2006	180	沈阳市	13.3756	9.71733	2007	180	沈阳市	13.587	9.83462	2008	180	沈阳市	13.7964	9.95391	2009	180	沈阳市	14.3328	10.2466	2010	180	沈阳市	14.683	10.4359	2011	180	沈阳市	14.9999	10.3699	2012	180	沈阳市	14.9999	10.3699	2013	180	沈阳市	16.1397	10.537	2014	180	沈阳市	16.4231	10.7268
2005	181	十堰市	10.2329	6.69787	2006	181	十堰市	10.444	6.7382	2007	181	十堰市	10.7608	6.9661	2008	181	十堰市	11.1594	7.16837	2009	181	十堰市	11.4771	7.32863	2010	181	十堰市	11.8642	7.48729	2011	181	十堰市	12.9613	8.54143	2012	181	十堰市	13.7099	8.69112	2013	181	十堰市	13.9613	8.79014	2014	181	十堰市	14.6518	9.30277
2005	182	石家庄市	10.5599	7.37051	2006	182	石家庄市	10.782	7.48871	2007	182	石家庄市	11.0268	7.56074	2008	182	石家庄市	11.2893	7.63224	2009	182	石家庄市	11.5471	7.67354	2010	182	石家庄市	11.9114	7.68565	2011	182	石家庄市	12.3949	8.13575	2012	182	石家庄市	12.8256	8.06787	2013	182	石家庄市	13.2903	8.15029	2014	182	石家庄市	13.8952	8.50123
2005	183	石嘴山市	10.084	6.32531	2006	183	石嘴山市	10.3159	6.7454	2007	183	石嘴山市	10.5165	7.0226	2008	183	石嘴山市	10.7428	7.36586	2009	183	石嘴山市	10.8896	7.60389	2010	183	石嘴山市	11.2575	7.82071	2011	183	石嘴山市	11.7121	8.26263	2012	183	石嘴山市	12.0907	8.49126	2013	183	石嘴山市	12.3329	8.73584	2014	183	石嘴山市	12.6276	8.87142
2005	184	双鸭山市	10.7705	7.13656	2006	184	双鸭山市	11.0454	7.55168	2007	184	双鸭山市	11.3563	7.87815	2008	184	双鸭山市	11.7329	8.11929	2009	184	双鸭山市	12.1239	8.27982	2010	184	双鸭山市	12.6836	8.47082	2011	184	双鸭山市	14.1934	9.95367	2012	184	双鸭山市	14.3214	9.32457	2013	184	双鸭山市	14.8203	9.46565	2014	184	双鸭山市	15.9439	10.3331
2005	185	朔州市	9.61899	6.89765	2006	185	朔州市	9.5678	6.92489	2007	185	朔州市	9.6089	6.93643	2008	185	朔州市	9.71973	6.94161	2009	185	朔州市	9.74974	6.89695	2010	185	朔州市	9.88652	6.83958	2011	185	朔州市	10.4306	7.30561	2012	185	朔州市	10.7274	7.23714	2013	185	朔州市	10.7796	7.14781	2014	185	朔州市	11.2524	7.38071
2005	186	普洱市	9.1035	6.06448	2005	186	普洱市	9.24611	6.14705	2007	186	普洱市	9.38872	6.22962	2008	186	普洱市	9.62065	6.32305	2009	186	普洱市	9.81073	6.41896	2010	186	普洱市	10.0786	6.51875	2011	186	普洱市	10.9818	7.27088	2012	186	普洱市	11.1263	7.3259	2013	186	普洱市	11.2413	7.34852	2014	186	普洱市	11.727	7.75896
2005	187	四平市	9.73033	6.63412	2006	187	四平市	9.88612	6.76704	2007	187	四平市	10.0964	6.86752	2008	187	四平市	10.4126	6.94578	2009	187	四平市	10.7893	7.01921	2010	187	四平市	11.3851	7.13882	2011	187	四平市	12.4146	8.03537	2012	187	四平市	13.7058	8.06519	2013	187	四平市	14.1705	8.0408	2014	187	四平市	15.0522	8.61238
2005	188	松原市	8.33054	5.57357	2006	188	松原市	8.44093	5.77846	2007	188	松原市	8.59668	5.92804	2008	188	松原市	8.87426	6.005	2009	188	松原市	9.21134	6.0724	2010	188	松原市	9.7001	6.16152	2011	188	松原市	10.2073	6.51214	2012	188	松原市	11.2038	6.54422	2013	188	松原市	11.622	6.52852	2014	188	松原市	12.3839	6.97025
2005	189	苏州市	14.1373	9.86127	2006	189	苏州市	14.3244	9.85843	2007	189	苏州市	14.6465	9.96614	2008	189	苏州市	15.0272	9.9879	2009	189	苏州市	15.4373	10.0131	2010	189	苏州市	15.9305	10.2005	2011	189	苏州市	14.819	8.49521	2012	189	苏州市	12.987	8.51681	2013	189	苏州市	13.0532	8.3494	2014	189	苏州市	13.7244	8.87678
2005	190	绥化市	8.74184	5.71073	2006	190	绥化市	8.93434	5.96648	2007	190	绥化市	9.20296	6.14286	2008	190	绥化市	9.57005	6.26577	2009	190	绥化市	9.94451	6.38604	2010	190	绥化市	10.4699	6.51537	2011	190	绥化市	11.3983	7.23418	2012	190	绥化市	12.6791	7.40654	2013	190	绥化市	13.1587	7.46688	2014	190	绥化市	14.0197	8.01873
2005	191	随州市	9.62183	6.50635	2006	191	随州市	9.82091	6.67038	2007	191	随州市	9.89986	6.86462	2008	191	随州市	10.1697	6.90105	2009	191	随州市	10.365	6.89396	2010	191	随州市	10.5882	6.94733	2011	191	随州市	12.8765	9.17472	2012	191	随州市	13.8883	9.1505	2013	191	随州市	13.9896	9.08771	2014	191	随州市	14.6119	9.52011
2005	192	遂宁市	12.4679	8.37954	2006	192	遂宁市	12.6659	8.60115	2007	192	遂宁市	12.8926	8.69294	2008	192	遂宁市	13.1488	8.77391	2009	192	遂宁市	13.4284	8.9213	2010	192	遂宁市	13.859	9.14053	2011	192	遂宁市	16.127	11.3997	2012	192	遂宁市	17.3081	11.4822	2013	192	遂宁市	17.4345	11.4957	2014	192	遂宁市	18.1071	11.9921
2005	193	塔城地区	7.86145	4.71296	2006	193	塔城地区	8.0984	5.07872	2007	193	塔城地区	8.28421	5.26297	2008	193	塔城地区	8.47131	5.49753	2009	193	塔城地区	8.64726	5.66864	2010	193	塔城地区	8.96561	5.85889	2011	193	塔城地区	7.99334	4.69192	2012	193	塔城地区	12.4939	8.80883	2013	193	塔城地区	12.7214	8.99777	2014	193	塔城地区	13.3957	9.44491
2005	194	台州市	12.5669	9.11832	2006	194	台州市	12.5343	9.08378	2007	194	台州市	12.6056	9.11633	2008	194	台州市	12.7028	8.99369	2009	194	台州市	12.9496	8.9424	2010	194	台州市	13.25	8.91988	2011	194	台州市	14.2551	9.81992	2012	194	台州市	14.4337	9.7666	2013	194	台州市	14.6686	9.66399	2014	194	台州市	15.1197	10.0742
2005	195	太原市	11.0311	7.93059	2006	195	太原市	11.1577	8.13016	2007	195	太原市	11.3325	8.26266	2008	195	太原市	11.4933	8.42368	2009	195	太原市	11.5831	8.47093	2010	195	太原市	11.7492	8.48699	2011	195	太原市	11.3052	7.94008	2012	195	太原市	11.3227	8.03729	2013	195	太原市	11.5079	8.12476	2014	195	太原市	11.6525	8.18891
2005	196	泰安市	11.4989	7.91498	2006	196	泰安市	11.7693	8.04863	2007	196	泰安市	12.0293	8.1263	2008	196	泰安市	12.3158	8.19871	2009	196	泰安市	12.593	8.24	2010	196	泰安市	12.9904	8.32871	2011	196	泰安市	14.3047	9.58835	2012	196	泰安市	14.8268	9.5073	2013	196	泰安市	14.9117	9.37473	2014	196	泰安市	15.6679	9.87326
2005	197	泰州市	15.5508	10.815	2006	197	泰州市	15.8427	10.9466	2007	197	泰州市	16.1563	11.1302	2008	197	泰州市	16.5502	11.2527	2009	197	泰州市	17.0107	11.3332	2010	197	泰州市	17.5478	11.605	2011	197	泰州市	20.206	14.2425	2012	197	泰州市	21.0721	14.2463	2013	197	泰州市	21.3822	14.2259	2014	197	泰州市	22.3925	15.0846
2005	198	唐山市	11.8182	8.52945	2006	198	唐山市	11.9414	8.5147	2007	198	唐山市	12.2053	8.52668	2008	198	唐山市	12.5181	8.54975	2009	198	唐山市	12.8408	8.56024	2010	198	唐山市	13.3431	8.61249	2011	198	唐山市	14.0184	9.18565	2012	198	唐山市	14.7728	9.15661	2013	198	唐山市	15.1459	9.09371	2014	198	唐山市	15.738	9.46623
2005	199	天津市	12.7373	9.18861	2006	199	天津市	13.0526	9.27104	2007	199	天津市	13.4157	9.39443	2008	199	天津市	13.8323	9.52591	2009	199	天津市	14.1608	9.61286	2010	199	天津市	15.1754	10.1186	2011	199	天津市	13.7338	8.47734	2012	199	天津市	13.4521	8.61399	2013	199	天津市	13.8694	8.68621	2014	199	天津市	13.9676	8.7435
2005	200	天水市	9.4375	6.11206	2006	200	天水市	9.63863	6.36129	2007	200	天水市	9.90221	6.50317	2008	200	天水市	10.2014	6.68304	2009	200	天水市	10.4292	6.81034	2010	200	天水市	10.712	6.95142	2011	200	天水市	11.5969	7.89225	2012	200	天水市	12.28	7.96886	2013	200	天水市	12.3823	8.00244	2014	200	天水市	12.7717	8.31269
2005	201	铁岭市	10.7477	7.25262	2006	201	铁岭市	10.9247	7.39226	2007	201	铁岭市	11.1532	7.54687	2008	201	铁岭市	11.4681	7.68112	2009	201	铁岭市	11.8733	7.80558	2010	201	铁岭市	12.5479	7.97197	2011	201	铁岭市	13.9784	9.26433	2012	201	铁岭市	15.5041	9.36496	2013	201	铁岭市	16.0878	9.42382	2014	201	铁岭市	17.2263	10.1481
2005	202	通化市	10.0289	6.69304	2006	202	通化市	10.2444	6.94978	2007	202	通化市	10.5525	7.16876	2008	202	通化市	10.8912	7.34588	2009	202	通化市	11.2769	7.47349	2010	202	通化市	11.8922	7.64839	2011	202	通化市	12.6457	8.27015	2012	202	通化市	13.945	8.39647	2013	202	通化市	14.496	8.49145	2014	202	通化市	15.4752	9.02863
2005	203	铜川市	10.9445	7.21902	2006	203	铜川市	11.2238	7.5831	2007	203	铜川市	11.4685	7.81194	2008	203	铜川市	11.7621	8.09644	2009	203	铜川市	12.0198	8.2708	2010	203	铜川市	12.3298	8.51117	2011	203	铜川市	13.2453	9.36894	2012	203	铜川市	13.8215	9.57165	2013	203	铜川市	14.0528	9.75479	2014	203	铜川市	14.1425	9.81948
2005	204	铜陵市	11.9555	7.83884	2006	204	铜陵市	12.234	8.12233	2007	204	铜陵市	12.5776	8.54639	2008	204	铜陵市	12.9856	8.81767	2009	204	铜陵市	13.3604	9.03214	2010	204	铜陵市	13.8214	9.27769	2011	204	铜陵市	14.7556	10.1555	2012	204	铜陵市	15.2102	10.3229	2013	204	铜陵市	15.3927	10.4247	2014	204	铜陵市	15.3906	10.423
2005	205	铜仁地区	11.2609	7.16675	2006	205	铜仁地区	11.447	7.50584	2007	205	铜仁地区	11.6993	7.76467	2008	205	铜仁地区	12.0035	8.03937	2009	205	铜仁地区	12.2763	8.21939	2010	205	铜仁地区	12.6999	8.44285	2011	205	铜仁地区	13.5582	9.24165	2012	205	铜仁地区	13.976	9.39397	2013	205	铜仁地区	14.1437	9.48666	2014	205	铜仁地区	14.1417	9.48505
2005	206	吐鲁番地区	7.81441	4.75695	2006	206	吐鲁番地区	8.12421	5.26325	2007	206	吐鲁番地区	8.23737	5.30886	2008	206	吐鲁番地区	8.43157	5.49197	2009	206	吐鲁番地区	8.56277	5.5588	2010	206	吐鲁番地区	8.70574	5.68613	2011	206	吐鲁番地区	8.70239	5.63254	2012	206	吐鲁番地区	8.86748	5.7013	2013	206	吐鲁番地区	8.94426	5.75318	2014	206	吐鲁番地区	9.39846	6.08904
2005	207	威海市	14.1277	10.1068	2006	207	威海市	14.3341	10.0673	2007	207	威海市	14.5994	10.0419	2008	207	威海市	14.9326	10.0229	2009	207	威海市	15.2015	10.1126	2010	207	威海市	15.6042	10.2907	2011	207	威海市	17.4382	12.0636	2012	207	威海市	19.2899	12.9782	2013	207	威海市	18.3467	12.2454	2014	207	威海市	19.4512	12.9071
2005	208	潍坊市	12.2416	8.80721	2006	208	潍坊市	12.4422	8.85525	2007	208	潍坊市	12.648	8.87519	2008	208	潍坊市	12.9618	8.83828	2009	208	潍坊市	13.1716	8.78672	2010	208	潍坊市	13.6134	8.85878	2011	208	潍坊市	14.8609	10.0947	2012	208	潍坊市	15.5262	10.0556	2013	208	潍坊市	15.7833	9.9605	2014	208	潍坊市	16.5738	10.4194
2005	209	渭南市	10.1969	6.77286	2006	209	渭南市	10.4826	6.96819	2007	209	渭南市	10.7375	7.05571	2008	209	渭南市	11.0474	7.1676	2009	209	渭南市	11.2634	7.26787	2010	209	渭南市	11.5416	7.47031	2011	209	渭南市	13.0229	8.83164	2012	209	渭南市	13.7491	8.97931	2013	209	渭南市	13.9778	9.15207	2014	209	渭南市	14.6967	9.61655
2005	210	温州市	10.8119	7.5256	2006	210	温州市	10.7003	7.46738	2007	210	温州市	10.7078	7.3942	2008	210	温州市	10.7801	7.28642	2009	210	温州市	10.9178	7.23234	2010	210	温州市	11.0337	7.16752	2011	210	温州市	11.9718	7.61722	2012	210	温州市	11.1359	7.3447	2013	210	温州市	11.1993	7.23834	2014	210	温州市	11.7018	7.80171
2005	211	文山壮族苗族自治州	9.2115	6.27924	2006	211	文山壮族苗族自治州	9.2753	6.36547	2007	211	文山壮族苗族自治州	9.34656	6.42108	2008	211	文山壮族苗族自治州	9.56658	6.49223	2009	211	文山壮族苗族自治州	9.70137	6.56844	2010	211	文山壮族苗族自治州	9.89651	6.63909	2011	211	文山壮族苗族自治州	10.3459	7.15005	2012	211	文山壮族苗族自治州	10.6675	7.18629	2013	211	文山壮族苗族自治州	10.764	7.21187	2014	211	文山壮族苗族自治州	11.2659	7.64579
2005	212	乌海市	9.44317	5.81835	2006	212	乌海市	9.91124	6.21	2007	212	乌海市	10.3655	6.57663	2008	212	乌海市	10.8303	6.95198	2009	212	乌海市	11.1687	7.30496	2010	212	乌海市	11.7173	7.67685	2011	212	乌海市	10.9276	6.92242	2012	212	乌海市	10.8974	7.25633	2013	212	乌海市	11.2472	7.57334	2014	212	乌海市	11.2454	7.5725
2005	213	乌鲁木齐市	12.6132	7.39196	2006	213	乌鲁木齐市	12.8394	7.89369	2007	213	乌鲁木齐市	13.0473	8.29296	2008	213	乌鲁木齐市	13.0073	8.49786	2009	213	乌鲁木齐市	13.167	8.72629	2010	213	乌鲁木齐市	13.3831	8.92615	2011	213	乌鲁木齐市	13.1783	8.40739	2012	213	乌鲁木齐市	11.3388	8.30673	2013	213	乌鲁木齐市	11.6275	8.62344	2014	213	乌鲁木齐市	11.6398	8.63125
2005	214	无锡市	13.4854	9.11645	2006	214	无锡市	13.7482	9.21082	2007	214	无锡市	14.1413	9.36791	2008	214	无锡市	14.6591	9.40612	2009	214	无锡市	15.0284	9.41306	2010	214	无锡市	15.8207	9.62192	2011	214	无锡市	16.3582	9.47524	2012	214	无锡市	15.0571	9.50204	2013	214	无锡市	15.401	9.42945	2014	214	无锡市	15.9843	9.87606
2005	215	芜湖市	12.7297	8.38654	2006	215	芜湖市	12.9448	8.66104	2007	215	芜湖市	13.2016	9.02429	2008	215	芜湖市	13.5654	9.23706	2009	215	芜湖市	13.9561	9.55879	2010	215	芜湖市	14.3589	9.76971	2011	215	芜湖市	15.9243	11.1671	2012	215	芜湖市	16.6004	11.2017	2013	215	芜湖市	16.5019	11.0924	2014	215	芜湖市	16.5009	11.0907
2005	216	吴忠市	7.12175	4.53926	2006	216	吴忠市	7.27062	4.77186	2007	216	吴忠市	7.41619	4.7939	2008	216	吴忠市	7.56958	4.92746	2009	216	吴忠市	7.69145	5.02787	2010	216	吴忠市	8.08236	5.25199	2011	216	吴忠市	8.7299	6.10052	2012	216	吴忠市	8.92695	5.79788	2013	216	吴忠市	9.07677	5.87601	2014	216	吴忠市	9.38477	6.051
2005	217	梧州市	10.7984	7.61203	2006	217	梧州市	10.8103	7.73228	2007	217	梧州市	10.7373	7.73143	2008	217	梧州市	10.6624	7.73145	2009	217	梧州市	10.658	7.71819	2010	217	梧州市	10.8002	7.74543	2011	217	梧州市	12.081	9.14843	2012	217	梧州市	12.5002	9.07744	2013	217	梧州市	12.4495	8.97451	2014	217	梧州市	12.7655	9.16352
2005	218	武汉市	11.1076	7.68861	2006	218	武汉市	11.3123	7.93034	2007	218	武汉市	11.6336	8.17077	2008	218	武汉市	12.1191	8.3104	2009	218	武汉市	12.5683	8.39142	2010	218	武汉市	13.1076	8.55428	2011	218	武汉市	12.9045	8.1273	2012	218	武汉市	13.0529	8.21042	2013	218	武汉市	13.684	8.51503	2014	218	武汉市	13.819	8.40339
2005	219	武威市	9.10322	5.73073	2006	219	武威市	9.39608	6.03306	2007	219	武威市	9.67878	6.21218	2008	219	武威市	9.99853	6.43448	2009	219	武威市	10.2229	6.65963	2010	219	武威市	10.4935	6.90253	2011	219	武威市	11.084	7.42636	2012	219	武威市	11.5562	7.61048	2013	219	武威市	11.6128	7.74185	2014	219	武威市	11.9459	7.98617
2005	220	西安市	11.2254	7.61368	2006	220	西安市	11.4768	7.87574	2007	220	西安市	11.7233	8.0467	2008	220	西安市	12.0316	8.2281	2009	220	西安市	12.2633	8.37639	2010	220	西安市	12.608	8.56073	2011	220	西安市	12.7101	8.56409	2012	220	西安市	12.9137	8.62552	2013	220	西安市	13.1437	8.8202	2014	220	西安市	13.3441	8.95756
2005	221	西宁市	10.2961	6.55757	2006	221	西宁市	10.5871	6.92927	2007	221	西宁市	10.8546	7.25726	2008	221	西宁市	11.139	7.6019	2009	221	西宁市	11.3521	7.822	2010	221	西宁市	11.6959	8.07362	2011	221	西宁市	11.2755	7.52025	2012	221	西宁市	11.2816	7.76081	2013	221	西宁市	11.5101	7.99139	2014	221	西宁市	11.8091	8.19679
2005	222	西双版纳傣族自治州	8.80393	5.87496	2006	222	西双版纳傣族自治州	8.87583	6.01934	2007	222	西双版纳傣族自治州	8.96889	6.06165	2008	222	西双版纳傣族自治州	9.09932	6.12129	2009	222	西双版纳傣族自治州	9.24008	6.13957	2010	222	西双版纳傣族自治州	9.45642	6.17536	2011	222	西双版纳傣族自治州	9.67444	6.23151	2012	222	西双版纳傣族自治州	9.38862	6.25829	2013	222	西双版纳傣族自治州	9.53189	6.2684	2014	222	西双版纳傣族自治州	10.0711	6.65726
2005	223	咸宁市	8.30882	5.71994	2006	223	咸宁市	8.43341	5.83881	2007	223	咸宁市	8.61181	5.90518	2008	223	咸宁市	8.87543	5.91929	2009	223	咸宁市	9.14131	5.9119	2010	223	咸宁市	9.46215	5.98417	2011	223	咸宁市	11.0183	7.6269	2012	223	咸宁市	12.2689	7.59975	2013	223	咸宁市	12.4969	7.52757	2014	223	咸宁市	13.0994	7.9725
2005	224	咸阳市	9.95789	6.34597	2006	224	咸阳市	10.2568	6.67231	2007	224	咸阳市	10.5378	6.86473	2008	224	咸阳市	10.8379	7.05748	2009	224	咸阳市	11.0745	7.24302	2010	224	咸阳市	11.3787	7.44443	2011	224	咸阳市	12.591	8.58335	2012	224	咸阳市	11.0745	7.24302	2013	224	咸阳市	13.6087	8.98433	2014	224	咸阳市	14.2287	9.41031
2005	225	湘潭市	13.2804	9.25559	2006	225	湘潭市	13.4227	9.44058	2007	225	湘潭市	13.7059	9.56673	2008	225	湘潭市	14.0795	9.59394	2009	225	湘潭市	14.47	9.65172	2010	225	湘潭市	14.9433	9.82886	2011	225	湘潭市	16.1497	11.0864	2012	225	湘潭市	17.1122	11.1124	2013	225	湘潭市	17.3061	11.0361	2014	225	湘潭市	17.8988	11.5624
2005	226	湘西土家族苗族自治州	11.2927	7.72451	2006	226	湘西土家族苗族自治州	11.4118	7.96683	2007	226	湘西土家族苗族自治州	11.6538	8.09839	2008	226	湘西土家族苗族自治州	11.9811	8.1987	2009	226	湘西土家族苗族自治州	12.219	8.23769	2010	226	湘西土家族苗族自治州	12.6187	8.38889	2011	226	湘西土家族苗族自治州	15.8951	11.2111	2012	226	湘西土家族苗族自治州	16.8424	11.2373	2013	226	湘西土家族苗族自治州	16.9942	11.0826	2014	226	湘西土家族苗族自治州	17.6456	11.5715
2005	227	襄樊市	9.83391	6.54641	2006	227	襄樊市	10.0501	6.72821	2007	227	襄樊市	10.2364	6.92374	2008	227	襄樊市	10.5548	7.06253	2009	227	襄樊市	10.7795	7.11335	2010	227	襄樊市	11.0862	7.14683	2011	227	襄樊市	12.5434	8.49864	2012	227	襄樊市	13.4204	8.52587	2013	227	襄樊市	13.6526	8.52012	2014	227	襄樊市	14.1833	8.86095
2005	228	忻州市	11.213	8.10973	2006	228	忻州市	11.2272	8.04651	2007	228	忻州市	11.3627	8.03562	2008	228	忻州市	11.5713	8.06406	2009	228	忻州市	11.6692	8.03549	2010	228	忻州市	11.8776	7.9798	2011	228	忻州市	12.988	9.05341	2012	228	忻州市	13.6481	8.99493	2013	228	忻州市	13.801	8.92341	2014	228	忻州市	14.4661	9.32313
2005	229	新余市	9.52626	6.55027	2006	229	新余市	9.64265	6.66745	2007	229	新余市	9.77428	6.73901	2008	229	新余市	9.96593	6.80085	2009	229	新余市	10.1831	6.82693	2010	229	新余市	10.5608	6.91103	2011	229	新余市	11.7014	8.10881	2012	229	新余市	12.3526	8.15908	2013	229	新余市	12.6436	8.17829	2014	229	新余市	12.84	8.2979
2005	230	信阳市	11.2488	7.20084	2006	230	信阳市	11.5627	7.5482	2007	230	信阳市	11.8164	7.86898	2008	230	信阳市	12.196	8.08988	2009	230	信阳市	12.5408	8.25386	2010	230	信阳市	12.875	8.4185	2011	230	信阳市	13.54	9.54875	2012	230	信阳市	14.786	9.60257	2013	230	信阳市	14.8728	9.60552	2014	230	信阳市	14.6565	9.54726
2005	231	邢台市	9.27379	6.65781	2006	231	邢台市	9.53535	6.72927	2007	231	邢台市	9.82219	6.71929	2008	231	邢台市	10.0872	6.68963	2009	231	邢台市	10.3599	6.64283	2010	231	邢台市	10.7122	6.56159	2011	231	邢台市	11.4249	7.20013	2012	231	邢台市	12.0612	7.07811	2013	231	邢台市	12.388	6.94497	2014	231	邢台市	13.1049	7.40445
2005	232	宿迁市	11.1855	7.6351	2006	232	宿迁市	11.2244	7.82205	2007	232	宿迁市	11.1409	7.88163	2008	232	宿迁市	11.0566	7.94639	2009	232	宿迁市	11.1962	8.03728	2010	232	宿迁市	11.8369	8.45661	2011	232	宿迁市	13.2488	10.2402	2012	232	宿迁市	13.797	10.1796	2013	232	宿迁市	13.5974	10.0484	2014	232	宿迁市	14.0384	10.2925
2005	233	宿州市	11.2918	7.737	2006	233	宿州市	11.3571	7.90222	2007	233	宿州市	11.4115	7.88731	2008	233	宿州市	11.3959	7.93904	2009	233	宿州市	11.5053	7.9466	2010	233	宿州市	11.6062	7.97748	2011	233	宿州市	14.0504	10.5694	2012	233	宿州市	14.8621	10.4558	2013	233	宿州市	14.6969	10.2729	2014	233	宿州市	14.6947	10.2707
2005	234	徐州市	11.5066	7.96024	2006	234	徐州市	11.6138	8.11791	2007	234	徐州市	11.6368	8.13914	2008	234	徐州市	11.6873	8.20586	2009	234	徐州市	11.7989	8.23525	2010	234	徐州市	12.0276	8.32718	2011	234	徐州市	13.9912	10.449	2012	234	徐州市	14.7128	10.324	2013	234	徐州市	14.566	10.1447	2014	234	徐州市	15.0367	10.4302
2005	235	许昌市	11.236	8.26334	2006	235	许昌市	11.5318	8.29186	2007	235	许昌市	11.735	8.26376	2008	235	许昌市	12.0284	8.20605	2009	235	许昌市	12.3048	8.0426	2010	235	许昌市	12.6004	8.01963	2011	235	许昌市	13.2741	8.90737	2012	235	许昌市	13.6584	8.69343	2013	235	许昌市	13.7901	8.36808	2014	235	许昌市	14.6307	8.9203
2005	236	宣城市	12.2191	8.47103	2006	236	宣城市	12.3996	8.6058	2007	236	宣城市	12.6571	8.75176	2008	236	宣城市	12.9609	8.75297	2009	236	宣城市	13.3448	8.83678	2010	236	宣城市	13.7662	8.97899	2011	236	宣城市	16.241	11.4412	2012	236	宣城市	17.2394	11.3264	2013	236	宣城市	17.1362	11.0616	2014	236	宣城市	17.1368	11.0617
2005	237	雅安市	12.3261	8.03366	2006	237	雅安市	12.4616	8.22984	2007	237	雅安市	12.6492	8.45803	2008	237	雅安市	12.9429	8.67877	2009	237	雅安市	13.0815	8.86488	2010	237	雅安市	13.3019	9.08248	2011	237	雅安市	15.1358	10.889	2012	237	雅安市	15.3153	10.859	2013	237	雅安市	14.9908	10.7135	2014	237	雅安市	15.4929	11.0124
2005	238	烟台市	13.379	9.38792	2006	238	烟台市	13.5998	9.4694	2007	238	烟台市	13.9079	9.53113	2008	238	烟台市	14.3201	9.59545	2009	238	烟台市	14.5894	9.64869	2010	238	烟台市	14.9939	9.81587	2011	238	烟台市	16.6102	11.3854	2012	238	烟台市	17.278	11.5277	2013	238	烟台市	17.8952	11.8009	2014	238	烟台市	18.478	12.1481
2005	239	延安市	8.48642	5.66947	2006	239	延安市	8.6043	5.8928	2007	239	延安市	8.67807	6.01264	2008	239	延安市	8.76079	6.11451	2009	239	延安市	8.85317	6.16416	2010	239	延安市	9.09947	6.22549	2011	239	延安市	9.28003	6.37501	2012	239	延安市	9.56456	6.40819	2013	239	延安市	9.6523	6.40281	2014	239	延安市	10.1301	6.67021
2005	240	延边朝鲜族自治州	11.8719	7.97323	2006	240	延边朝鲜族自治州	12.1952	8.33152	2007	240	延边朝鲜族自治州	12.5895	8.64364	2008	240	延边朝鲜族自治州	13.0536	8.92888	2009	240	延边朝鲜族自治州	13.314	9.11928	2010	240	延边朝鲜族自治州	13.6486	9.26219	2011	240	延边朝鲜族自治州	14.395	9.84964	2012	240	延边朝鲜族自治州	15.3228	10.0812	2013	240	延边朝鲜族自治州	15.7625	10.2891	2014	240	延边朝鲜族自治州	16.932	10.9894
2005	241	盐城市	12.5011	8.56981	2006	241	盐城市	12.7026	8.75374	2007	241	盐城市	12.8829	8.88432	2008	241	盐城市	13.0951	8.96876	2009	241	盐城市	13.4228	9.03373	2010	241	盐城市	13.5113	9.09184	2011	241	盐城市	16.4675	11.9818	2012	241	盐城市	17.9061	12.0656	2013	241	盐城市	18.23	12.1328	2014	241	盐城市	19.0928	12.7955
2005	242	扬州市	14.1868	9.82153	2006	242	扬州市	14.3889	9.93874	2007	242	扬州市	14.698	10.1547	2008	242	扬州市	15.1347	10.2767	2009	242	扬州市	15.3216	10.3694	2010	242	扬州市	15.777	10.5372	2011	242	扬州市	18.3026	12.4526	2012	242	扬州市	18.9825	12.4382	2013	242	扬州市	20.1496	12.4405	2014	242	扬州市	20.7402	13.0093
2005	243	阳泉市	10.6141	7.30972	2006	243	阳泉市	10.8516	7.45132	2007	243	阳泉市	11.1992	7.53163	2008	243	阳泉市	11.511	7.7608	2009	243	阳泉市	11.8108	7.98197	2010	243	阳泉市	12.2519	8.14215	2011	243	阳泉市	12.1702	8.03136	2012	243	阳泉市	12.7875	8.20655	2013	243	阳泉市	13.1246	8.3646	2014	243	阳泉市	13.5691	8.61916
2005	244	伊春市	12.736	8.78364	2006	244	伊春市	12.9549	9.2743	2007	244	伊春市	13.1596	9.65647	2008	244	伊春市	13.4023	9.92956	2009	244	伊春市	13.6606	10.1238	2010	244	伊春市	14.1128	10.2697	2011	244	伊春市	15.469	11.5876	2012	244	伊春市	13.0307	8.28239	2013	244	伊春市	17.0582	11.9963	2014	244	伊春市	17.4787	12.2466
2005	245	宜昌市	12.1955	8.81409	2006	245	宜昌市	12.3062	8.7954	2007	245	宜昌市	12.4456	8.79109	2008	245	宜昌市	12.7289	8.77526	2009	245	宜昌市	13.0376	8.80713	2010	245	宜昌市	13.4098	8.87638	2011	245	宜昌市	15.4713	10.7144	2012	245	宜昌市	16.4516	10.763	2013	245	宜昌市	16.7746	10.7702	2014	245	宜昌市	17.4582	11.2568
2005	246	宜春市	9.4548	6.76369	2006	246	宜春市	9.44924	6.80499	2007	246	宜春市	9.48428	6.80166	2008	246	宜春市	9.61844	6.76636	2009	246	宜春市	9.77523	6.71535	2010	246	宜春市	10.0732	6.70754	2011	246	宜春市	10.8664	7.5994	2012	246	宜春市	11.6152	7.53985	2013	246	宜春市	11.8495	7.46254	2014	246	宜春市	12.4336	7.83251
2005	247	益阳市	12.5847	8.81458	2006	247	益阳市	12.6538	8.90997	2007	247	益阳市	12.8329	9.00428	2008	247	益阳市	13.0688	9.00654	2009	247	益阳市	13.2998	9.02726	2010	247	益阳市	13.614	9.14287	2011	247	益阳市	15.6119	11.1592	2012	247	益阳市	16.1606	11.0534	2013	247	益阳市	16.1241	10.9035	2014	247	益阳市	16.5214	11.2493
2005	248	银川市	9.61419	6.12492	2006	248	银川市	9.76959	6.36766	2007	248	银川市	9.92688	6.48994	2008	248	银川市	10.1401	6.6683	2009	248	银川市	10.2929	6.82394	2010	248	银川市	10.5874	6.98484	2011	248	银川市	9.85352	6.25924	2012	248	银川市	9.84831	6.25459	2013	248	银川市	9.56729	6.41602	2014	248	银川市	9.80195	6.5407
2005	249	鹰潭市	9.1843	6.51641	2006	249	鹰潭市	9.33435	6.59554	2007	249	鹰潭市	9.54626	6.63217	2008	249	鹰潭市	9.81536	6.6043	2009	249	鹰潭市	10.0916	6.58394	2010	249	鹰潭市	10.4716	6.68779	2011	249	鹰潭市	11.0312	7.39265	2012	249	鹰潭市	11.7303	7.40861	2013	249	鹰潭市	12.0254	7.39229	2014	249	鹰潭市	12.532	7.7539
2005	250	营口市	11.4809	7.67041	2006	250	营口市	11.6387	7.87975	2007	250	营口市	11.8929	8.08002	2008	250	营口市	12.1225	8.26282	2009	250	营口市	12.3607	8.41539	2010	250	营口市	12.7236	8.54737	2011	250	营口市	14.2789	9.95298	2012	250	营口市	14.2789	9.95298	2013	250	营口市	15.4636	10.1111	2014	250	营口市	16.1384	10.5343
2005	251	永州市	10.9628	7.55907	2006	251	永州市	11.0086	7.72069	2007	251	永州市	11.0465	7.82397	2008	251	永州市	11.1129	7.86694	2009	251	永州市	11.3242	7.87082	2010	251	永州市	11.6527	7.96564	2011	251	永州市	12.9269	9.43414	2012	251	永州市	13.8928	9.36476	2013	251	永州市	13.9764	9.24706	2014	251	永州市	14.6453	9.68968
2005	252	榆林市	9.12858	6.18071	2006	252	榆林市	9.25415	6.296	2007	252	榆林市	9.36517	6.37441	2008	252	榆林市	9.43158	6.4093	2009	252	榆林市	9.38615	6.45102	2010	252	榆林市	9.54949	6.52261	2011	252	榆林市	10.4412	7.38878	2012	252	榆林市	10.6592	7.40346	2013	252	榆林市	10.5346	7.3392	2014	252	榆林市	11.4282	7.83123
2005	253	玉溪市	10.919	7.47774	2006	253	玉溪市	10.9662	7.55874	2007	253	玉溪市	11.0431	7.67614	2008	253	玉溪市	11.2429	7.77347	2009	253	玉溪市	11.3438	7.8454	2010	253	玉溪市	11.5658	7.93949	2011	253	玉溪市	12.493	8.76901	2012	253	玉溪市	12.5801	8.75222	2013	253	玉溪市	12.493	8.66194	2014	253	玉溪市	13.1239	9.06329
2005	254	岳阳市	10.9017	7.42478	2006	254	岳阳市	11.0168	7.576	2007	254	岳阳市	11.2571	7.74988	2008	254	岳阳市	11.6042	7.82801	2009	254	岳阳市	11.9753	7.90134	2010	254	岳阳市	12.4311	8.05092	2011	254	岳阳市	13.415	9.01595	2012	254	岳阳市	13.8635	8.88499	2013	254	岳阳市	14.0443	8.87747	2014	254	岳阳市	14.5297	9.29964
2005	255	云浮市	12	8.48754	2006	255	云浮市	12.0139	8.57707	2007	255	云浮市	11.9323	8.5846	2008	255	云浮市	11.8419	8.60652	2009	255	云浮市	11.8065	8.61116	2010	255	云浮市	11.956	8.63798	2011	255	云浮市	12.9697	9.79862	2012	255	云浮市	13.4266	9.79967	2013	255	云浮市	13.3375	9.69999	2014	255	云浮市	13.7883	9.95051
2005	256	运城市	10.0415	6.82896	2006	256	运城市	10.2616	6.99666	2007	256	运城市	10.4948	7.07241	2008	256	运城市	10.7344	7.16924	2009	256	运城市	10.9029	7.22579	2010	256	运城市	11.126	7.29609	2011	256	运城市	11.9645	8.01552	2012	256	运城市	12.3482	8.05891	2013	256	运城市	12.492	8.07959	2014	256	运城市	13.1455	8.50742
2005	257	枣庄市	10.9908	7.5034	2006	257	枣庄市	11.1654	7.6997	2007	257	枣庄市	11.2708	7.77068	2008	257	枣庄市	11.3392	7.83088	2009	257	枣庄市	11.4231	7.85263	2010	257	枣庄市	11.543	7.93554	2011	257	枣庄市	13.0085	9.40647	2012	257	枣庄市	13.1533	9.44135	2013	257	枣庄市	13.2318	9.29568	2014	257	枣庄市	13.596	9.51802
2005	258	湛江市	10.3555	7.3727	2006	258	湛江市	10.4314	7.4839	2007	258	湛江市	10.4519	7.49896	2008	258	湛江市	10.5088	7.5163	2009	258	湛江市	10.5793	7.49577	2010	258	湛江市	10.7023	7.48701	2011	258	湛江市	11.9793	8.92457	2012	258	湛江市	12.204	8.77115	2013	258	湛江市	12.2131	8.68309	2014	258	湛江市	12.5376	8.91218
2005	259	张家界市	12.709	8.6303	2006	259	张家界市	12.836	8.77369	2007	259	张家界市	13.1272	8.89676	2008	259	张家界市	13.4434	9.06383	2009	259	张家界市	13.7052	9.14711	2010	259	张家界市	14.145	9.32058	2010	259	张家界市	15.8329	11.1102	2012	259	张家界市	16.941	11.176	2013	259	张家界市	16.9536	11.0638	2014	259	张家界市	17.4041	11.3557
2005	260	张家口市	12.7421	8.94885	2006	260	张家口市	12.924	9.14313	2007	260	张家口市	13.1881	9.33179	2008	260	张家口市	13.556	9.44569	2009	260	张家口市	13.7903	9.47826	2010	260	张家口市	14.1906	9.55602	2011	260	张家口市	14.965	10.3439	2012	260	张家口市	15.7909	10.3852	2013	260	张家口市	16.0806	10.3915	2014	260	张家口市	16.8153	10.7822
2005	261	张掖市	9.06474	5.34885	2006	261	张掖市	9.44725	5.68717	2007	261	张掖市	9.82002	5.95295	2008	261	张掖市	10.2485	6.22733	2009	261	张掖市	10.6146	6.52189	2010	261	张掖市	11.1257	6.92537	2011	261	张掖市	11.4851	7.16732	2012	261	张掖市	12.3583	7.4566	2013	261	张掖市	12.6059	7.70085	2014	261	张掖市	13.1301	8.07193
2005	262	长春市	10.3478	7.0395	2006	262	长春市	10.4981	7.22656	2007	262	长春市	10.6889	7.3927	2008	262	长春市	10.9503	7.51796	2009	262	长春市	11.1525	7.53478	2010	262	长春市	11.5067	7.61489	2011	262	长春市	12.2239	8.05717	2012	262	长春市	13.046	8.17429	2013	262	长春市	13.4833	8.21779	2014	262	长春市	14.0966	8.58119
2005	263	长沙市	12.6827	8.75828	2006	263	长沙市	12.7184	8.8653	2007	263	长沙市	12.8889	8.95511	2008	263	长沙市	13.1819	8.97696	2009	263	长沙市	13.4657	9.00136	2010	263	长沙市	13.9082	9.11382	2011	263	长沙市	14.0849	9.03213	2012	263	长沙市	13.968	9.05499	2013	263	长沙市	14.177	9.00481	2014	263	长沙市	14.5924	9.32469
2005	264	长治市	9.39133	6.54165	2006	264	长治市	9.54933	6.67852	2007	264	长治市	9.91904	6.82202	2008	264	长治市	10.2708	6.97062	2009	264	长治市	10.6026	7.00744	2010	264	长治市	11.014	6.94572	2011	264	长治市	11.0281	6.87071	2012	264	长治市	11.7584	6.85398	2013	264	长治市	12.2418	6.82819	2014	264	长治市	12.9256	7.25435
2005	265	昭通市	9.16038	6.1395	2006	265	昭通市	9.17848	6.29976	2007	265	昭通市	9.25742	6.44581	2008	265	昭通市	9.36645	6.57732	2009	265	昭通市	9.40699	6.6447	2010	265	昭通市	9.49587	6.65533	2011	265	昭通市	9.52308	6.80386	2012	265	昭通市	9.57796	6.79629	2013	265	昭通市	9.51489	6.75406	2014	265	昭通市	9.92533	6.98659
2005	266	肇庆市	11.4737	8.15893	2006	266	肇庆市	11.5408	8.24936	2007	266	肇庆市	11.5159	8.25084	2008	266	肇庆市	11.5215	8.26743	2009	266	肇庆市	11.621	8.27071	2010	266	肇庆市	11.9181	8.30997	2011	266	肇庆市	12.5839	9.02879	2012	266	肇庆市	13.0735	9.05831	2013	266	肇庆市	13.1827	8.9914	2014	266	肇庆市	13.691	9.32263
2005	267	镇江市	12.8534	8.97017	2006	267	镇江市	13.1509	9.05908	2007	267	镇江市	13.5093	9.18838	2008	267	镇江市	13.9897	9.25212	2009	267	镇江市	14.4242	9.20633	2010	267	镇江市	15.2505	9.50147	2011	267	镇江市	16.2943	10.3555	2012	267	镇江市	16.5452	10.2308	2013	267	镇江市	17.1281	10.2159	2014	267	镇江市	17.7962	10.7953
2005	268	郑州市	10.6635	7.5408	2006	268	郑州市	10.8895	7.60389	2007	268	郑州市	11.074	7.64921	2008	268	郑州市	11.2874	7.69401	2009	268	郑州市	11.4897	7.6373	2010	268	郑州市	11.7588	7.63016	2011	268	郑州市	11.5179	7.27002	2012	268	郑州市	11.3604	7.43291	2013	268	郑州市	11.014	7.03104	2014	268	郑州市	10.9965	7.03157
2005	269	中山市	8.44369	5.01742	2006	269	中山市	8.45974	4.9783	2007	269	中山市	8.501	4.92208	2008	269	中山市	8.63131	4.85878	2009	269	中山市	8.77242	4.7992	2010	269	中山市	8.9779	4.79471	2011	269	中山市	8.79394	4.5684	2012	269	中山市	6.89727	4.3977	2013	269	中山市	6.99101	4.35553	2014	269	中山市	6.97987	4.35586
2005	270	重庆市	13.1052	8.66572	2006	270	重庆市	13.3622	8.91313	2007	270	重庆市	13.6884	9.13563	2008	270	重庆市	14.0674	9.38061	2009	270	重庆市	14.4133	9.63168	2010	270	重庆市	14.9105	9.93247	2011	270	重庆市	16.4187	11.5689	2012	270	重庆市	17.6409	11.8589	2013	270	重庆市	17.7076	11.8994	2014	270	重庆市	18.111	12.1947
2005	271	周口市	10.1489	6.94795	2006	271	周口市	10.3138	7.14203	2007	271	周口市	10.4371	7.15284	2008	271	周口市	10.5975	7.195	2009	271	周口市	10.7951	7.14381	2010	271	周口市	11.0502	7.2155	2011	271	周口市	12.2355	8.69445	2012	271	周口市	13.4567	8.60571	2013	271	周口市	13.5905	8.50391	2014	271	周口市	14.3917	8.98644
2005	272	珠海市	9.00891	5.18742	2006	272	珠海市	9.06915	5.22315	2007	272	珠海市	9.15338	5.23031	2008	272	珠海市	9.28265	5.24263	2009	272	珠海市	9.43039	5.24162	2010	272	珠海市	9.68207	5.27454	2011	272	珠海市	9.9243	4.92616	2012	272	珠海市	7.81571	5.02023	2013	272	珠海市	7.95094	5.02073	2014	272	珠海市	7.95538	5.02384
2005	273	驻马店市	11.3878	7.81253	2006	273	驻马店市	11.5237	8.06734	2007	273	驻马店市	11.6491	8.11849	2008	273	驻马店市	11.8382	8.19242	2009	273	驻马店市	12.054	8.19771	2010	273	驻马店市	12.2714	8.2144	2011	273	驻马店市	13.1749	9.47257	2012	273	驻马店市	14.2625	9.38766	2013	273	驻马店市	14.3734	9.30384	2014	273	驻马店市	15.0959	9.77277
2005	274	资阳市	13.0961	8.90836	2006	274	资阳市	13.2723	9.05311	2007	274	资阳市	13.5367	9.12301	2008	274	资阳市	13.8189	9.18385	2009	274	资阳市	14.0828	9.35205	2010	274	资阳市	14.4803	9.57402	2011	274	资阳市	18.1323	13.5648	2012	274	资阳市	20.1322	13.5322	2013	274	资阳市	19.9397	13.3696	2014	274	资阳市	21.014	14.0964
2005	275	淄博市	12.3892	8.87135	2006	275	淄博市	12.6427	9.06039	2007	275	淄博市	12.9385	9.2064	2008	275	淄博市	13.3183	9.30763	2009	275	淄博市	13.5782	9.33736	2010	275	淄博市	14.2072	9.3992	2011	275	淄博市	14.8317	9.98801	2012	275	淄博市	15.4776	9.99424	2013	275	淄博市	15.825	9.95619	2014	275	淄博市	16.2122	10.1799
2005	276	自贡市	13.1171	8.95361	2006	276	自贡市	13.3627	9.20386	2007	276	自贡市	13.674	9.3412	2008	276	自贡市	14.0309	9.48743	2009	276	自贡市	14.3193	9.65853	2010	276	自贡市	14.7754	9.8659	2011	276	自贡市	17.273	12.6773	2012	276	自贡市	18.8641	12.6673	2013	276	自贡市	18.8449	12.6284	2014	276	自贡市	19.466	13.0155
2005	277	遵义市	10.906	7.02076	2006	277	遵义市	11.0825	7.22672	2007	277	遵义市	11.367	7.4935	2008	277	遵义市	11.6908	7.78974	2009	277	遵义市	11.9729	8.01374	2010	277	遵义市	12.3017	8.22934	2011	277	遵义市	13.078	9.28208	2012	277	遵义市	14.7197	9.81019	2013	277	遵义市	14.7065	9.80777	2014	277	遵义市	15.4637	10.3723
